# Supplementary material for: Genome-wide identification, expression analysis and evolutionary relationships of the IQ67-domain gene family in common wheat (Triticum aestivum L.) and its progenitors
Source: BMC Genomics. 2022 Apr 5;23:264. doi: 10.1186/s12864-022-08520-w (PMC8981769; doi:10.1186/s12864-022-08520-w)
Supplement: Supplementary file 9 — Additional file 9: Supplementary tables. Table S1. Validation of the IQ domain using the SMART, HMMER, and NCBI-CDD online databases. Table S2. Characteristics of IQD gene family in common wheat. Table S3. Conserved amino acids composition of IQ domain in different species. Table S4. Predicted calmodulin-binding sites in wheat IQD proteins. Table S5. Distribution of subgroup members of IQDs in different species. Table S6. The Ka/Ks ratios for syntenic TaIQD genes. Table S7. Characteristics of IQD gene family in wheat progenitors. Table S8. The Ka/Ks ratios for syntenic IQD genes in common wheat and its progenitors. Table S9. Characteristics of cis-acting regulatory elements in the promoter regions of TaIQD genes. Table S10. List of putative miRNAs that targeted to TaIQD genes. Table S11. Genomic distribution of nucleotide variations of TaIQD genes. Table S12. TW test of TaIQD-related genes for A, B and D subgenomes. Table S13. Accession numbers and samples information of RNA-seq data used in this study. Table S14. The primers information used in the qRT-PCR analysis. Table S15. Passport information of the resequencing accessions used in this study. [file 12864_2022_8520_MOESM9_ESM.xlsx]

## Sheet: Table S1 
Table S1.Validation of the IQ domain using the SMART, HMMER, and NCBI-CDD online databases.
TaIQDs	NCBI-CDD				HMMER-pfam					SMART
	Name	From	To	E-Value	Name	Start	End	Individual E-value	Conditional E-value	Name	Start	End	E-value
TaIQD-1A-1	-				IQ	112	132	5.4e-06	5.5e-10	IQ	110	132	2.28e-05
TaIQD-1A-2	-				IQ	131	151	0.00095	9.7e-08	IQ	129	151	1.49
					IQ	153	173	0.0012	1.2e-07	IQ	152	173	6.59
TaIQD-1A-3	-				IQ	865	883	0.12	1.2e-05	IQ	862	884	0.303
					IQ	913	933	0.0031	3.2e-07	IQ	885	907	122
					IQ	936	955	0.18	1.8e-05	IQ	911	933	0.00254
										IQ	934	956	15.2
TaIQD-1A-4	IQ	784	806	0.00239852	IQ	739	758	0.015	2.4e-06	IQ	736	758	25
					IQ	761	781	0.22	3.3e-05	IQ	759	781	0.65
					IQ	786	806	0.0013	2e-07	IQ	784	806	0.000635
					IQ	857	877	0.00099	1.5e-07	IQ	807	829	25
										IQ	832	854	12.1
										IQ	855	877	0.0268
TaIQD-1A-5	IQ	118	140	0.000724724	IQ	120	140	1.8e-05	9.3e-10	IQ	118	140	2.62e-05
TaIQD-1A-6	IQ	78	99	0.00084519	IQ	79	99	1.5e-06	1.5e-10	IQ	77	99	4.32e-06
					IQ	101	120	0.0016	1.6e-07	IQ	100	121	8.46
TaIQD-1A-7	IQ	111	133	8.84779e-06	IQ	113	133	2.9e-05	2.9e-09	IQ	111	133	6.54e-06
					IQ	135	154	0.0027	2.8e-07	IQ	134	155	22.4
TaIQD-1A-8	-				IQ	71	91	0.0012	6.1e-08	IQ	69	91	0.985
					IQ	93	112	0.079	4e-06	IQ	92	113	76.1
TaIQD-1B-1	-				IQ	112	132	5.4e-06	5.5e-10	IQ	110	132	2.28e-05
TaIQD-1B-2	-				IQ	131	151	0.00095	9.7e-08	IQ	129	151	1.49
					IQ	153	173	0.0012	1.2e-07	IQ	152	173	6.59
TaIQD-1B-4	-				IQ	739	758	0.019	3.9e-06	IQ	736	758	25
					IQ	761	781	0.27	5.4e-05	IQ	759	781	0.65
					IQ	786	806	0.0016	3.2e-07	IQ	784	806	0.000635
					IQ	857	877	0.0012	2.5e-07	IQ	807	829	25
										IQ	832	854	17
										IQ	855	877	0.0268
TaIQD-1B-5	IQ	126	148	0.00374797	IQ	128	148	5.8e-05	3e-09	IQ	126	148	7.4e-05
TaIQD-1B-6	IQ	77	99	0.000669001	IQ	79	99	1.4e-06	1.5e-10	IQ	77	99	1.16e-06
					IQ	101	120	0.0015	1.5e-07	IQ	100	121	8.46
TaIQD-1B-7	IQ	112	134	9.85256e-06	IQ	114	134	3.1e-05	3.1e-09	IQ	112	134	6.54e-06
					IQ	136	155	0.0029	2.9e-07	IQ	135	156	22.4
TaIQD-1B-8	-				IQ	78	98	0.00084	4.3e-08	IQ	76	98	0.8
					IQ	100	119	0.081	4.1e-06	IQ	99	120	76.1
TaIQD-1D-1	-				IQ	110	130	5.4e-06	5.5e-10	IQ	108	130	2.28e-05
TaIQD-1D-2	-				IQ	131	151	0.00095	9.7e-08	IQ	129	151	1.49
					IQ	153	173	0.0012	1.2e-07	IQ	152	173	6.59
TaIQD-1D-3	IQ	903	924	0.00684748	IQ	857	875	0.07	7.1e-06	IQ	854	876	0.123
					IQ	905	925	0.0022	2.3e-07	IQ	877	899	122
					IQ	928	947	0.016	1.6e-06	IQ	903	925	0.00192
										IQ	926	948	6.77
TaIQD-1D-4	-				IQ	616	635	0.017	2.6e-06	IQ	613	635	25
					IQ	638	658	0.24	3.7e-05	IQ	636	658	0.65
					IQ	663	683	0.0014	2.2e-07	IQ	661	683	0.000635
					IQ	686	706	0.13	2e-05	IQ	684	706	12.8
					IQ	734	754	0.00023	3.5e-08	IQ	709	731	19
										IQ	732	754	0.00825
TaIQD-1D-5	IQ	126	148	0.000653916	IQ	128	148	8.9e-06	4.6e-10	IQ	126	148	1.73e-05
TaIQD-1D-6	IQ	77	99	0.00258892	IQ	79	99	9.4e-06	9.6e-10	IQ	77	99	9.92e-06
					IQ	101	120	0.0015	1.6e-07	IQ	100	121	8.46
TaIQD-1D-7	IQ	112	134	9.29054e-06	IQ	114	134	3.1e-05	3.1e-09	IQ	112	134	6.54e-06
					IQ	136	155	0.0029	2.9e-07	IQ	135	156	22.4
TaIQD-1D-8	-				IQ	74	94	0.0012	6.2e-08	IQ	72	94	0.985
					IQ	96	115	0.08	4.1e-06	IQ	95	116	76.1
TaIQD-2A-1	-				IQ	843	863	0.011	2.3e-06	IQ	841	863	1.06
					IQ	866	886	6.2e-05	1.3e-08	IQ	864	886	0.00168
TaIQD-2A-2	-				IQ	916	935	0.069	7e-06	IQ	913	935	0.46
					IQ	987	1007	0.00086	8.8e-08	IQ	936	958	6.06
										IQ	962	984	191
										IQ	985	1007	0.0287
TaIQD-2A-4	IQ	764	785	0.00019391	IQ	742	762	0.0032	9.8e-07	IQ	740	762	0.132
					IQ	765	785	0.0059	1.8e-06	IQ	763	785	0.00718
										IQ	844	866	0.303
TaIQD-2A-5	IQ	882	904	2.56917e-06	IQ	861	881	0.0042	1.3e-06	IQ	801	823	24.3
					IQ	884	904	3.3e-05	1e-08	IQ	861	881	5.13
										IQ	882	904	2.31e-06
TaIQD-2A-7	IQ	124	144	0.00411759	IQ	125	145	7.3e-05	7.4e-09	IQ	123	145	0.0203
					IQ	148	167	0.0038	3.9e-07	IQ	146	167	14
TaIQD-2A-8	-				IQ	213	233	0.0021	1.1e-07	IQ	211	233	10.9
					IQ	235	254	0.0072	3.7e-07	IQ	235	255	50.2
TaIQD-2B-1	-				IQ	844	864	0.011	2.3e-06	IQ	842	864	1.06
					IQ	867	887	6.2e-05	1.3e-08	IQ	865	887	0.00127
TaIQD-2B-2	-				IQ	925	944	0.07	7.1e-06	IQ	922	944	0.46
					IQ	996	1016	0.00079	8.1e-08	IQ	945	967	6.06
										IQ	971	993	191
										IQ	994	1016	0.0467
TaIQD-2B-3	-				IQ	723	743	0.086	8.7e-06	IQ	721	743	1.6
					IQ	987	1007	0.00049	5e-08	IQ	744	766	196
					IQ	1104	1124	0.00063	6.4e-08	IQ	985	1007	0.0813
					IQ	1147	1164	0.0011	1.1e-07	IQ	1031	1053	21.8
					IQ	1170	1190	0.0021	2.1e-07	IQ	1102	1124	0.00237
										IQ	1145	1167	0.4
										IQ	1168	1190	0.0707
TaIQD-2B-4	IQ	598	619	0.00013728	IQ	576	596	0.0073	1.9e-06	IQ	574	596	1.21
					IQ	599	619	0.0046	1.2e-06	IQ	597	619	0.00718
										IQ	678	700	0.303
TaIQD-2B-5	IQ	848	869	7.1457e-06	IQ	826	846	0.0041	1.2e-06	IQ	766	788	24.3
					IQ	849	869	3.2e-05	9.8e-09	IQ	826	846	5.13
										IQ	847	869	6.54e-06
TaIQD-2B-6	IQ	121	139	0.000637125	IQ	119	139	5.5e-06	5.6e-10	IQ	117	139	0.000516
										IQ	140	161	157
TaIQD-2B-7	IQ	122	142	0.0065599	IQ	123	143	7.3e-05	7.5e-09	IQ	121	143	0.0203
					IQ	145	165	0.0044	4.4e-07	IQ	144	165	13.6
TaIQD-2B-8	-				IQ	201	221	0.0021	1.1e-07	IQ	199	221	10.9
					IQ	223	242	0.007	3.6e-07	IQ	223	243	50.2
TaIQD-2D-1	-				IQ	843	863	0.011	2.3e-06	IQ	841	863	1.06
					IQ	866	886	6.2e-05	1.3e-08	IQ	864	886	0.00168
TaIQD-2D-2	-				IQ	536	556	0.088	9e-06	IQ	534	556	0.1
					IQ	608	628	0.00058	5.9e-08	IQ	557	579	6.06
										IQ	583	605	191
										IQ	606	628	0.0287
TaIQD-2D-3	-				IQ	722	742	0.086	1.3e-05	IQ	720	742	1.6
					IQ	986	1006	0.00049	7.6e-08	IQ	743	765	259
					IQ	1103	1123	0.00062	9.4e-08	IQ	984	1006	0.0813
					IQ	1146	1163	0.0011	1.7e-07	IQ	1030	1052	21.8
					IQ	1169	1189	0.034	5.2e-06	IQ	1101	1123	0.00948
										IQ	1144	1166	0.4
										IQ	1167	1189	0.528
TaIQD-2D-4	IQ	764	785	0.000218572	IQ	742	762	0.0031	9.6e-07	IQ	740	762	0.132
					IQ	765	785	0.0057	1.8e-06	IQ	763	785	0.00718
										IQ	844	866	0.303
TaIQD-2D-5	IQ	882	904	2.77838e-06	IQ	861	881	0.0042	1.3e-06	IQ	801	823	24.3
					IQ	884	904	3.3e-05	1e-08	IQ	861	881	5.13
										IQ	882	904	2.31e-06
TaIQD-2D-6	IQ	117	135	0.000928681	IQ	115	135	5.5e-06	5.6e-10	IQ	113	135	0.000516
										IQ	136	157	157
TaIQD-2D-7	IQ	125	145	0.00690518	IQ	126	146	7.4e-05	7.5e-09	IQ	124	146	0.0203
					IQ	149	168	0.0039	3.9e-07	IQ	147	168	14
TaIQD-2D-8	-				IQ	213	233	0.0021	1.1e-07	IQ	211	233	10.9
					IQ	235	254	0.0072	3.7e-07	IQ	235	255	50.2
TaIQD-3A-1	-				IQ	109	129	4.6e-05	2.4e-09	IQ	107	129	0.00825
TaIQD-3A-2	-				IQ	139	159	0.00015	1.6e-08	IQ	137	159	0.0154
					IQ	162	181	0.0053	5.4e-07	IQ	160	181	21.8
TaIQD-3A-3	-				IQ	735	755	0.082	1.7e-05	IQ	733	755	12.5
					IQ	758	778	0.024	4.9e-06	IQ	756	778	0.0575
					IQ	783	803	0.0039	7.9e-07	IQ	781	803	0.00118
					IQ	831	851	0.033	6.8e-06	IQ	804	826	11.8
										IQ	829	851	0.0435
										IQ	852	874	24.3
TaIQD-3A-4	IQ	95	117	2.13359e-05	IQ	97	117	5.2e-05	5.3e-09	IQ	95	117	3.01e-05
					IQ	119	139	0.0021	2.1e-07	IQ	118	139	17.9
TaIQD-3A-5	-				IQ	784	804	0.012	2.4e-06	IQ	734	756	245
										IQ	757	779	185
										IQ	782	804	0.0287
										IQ	830	852	13.2
										IQ	853	875	0.115
TaIQD-3A-6	-				IQ	86	106	7.2e-05	3.7e-09	IQ	84	106	0.0102
										IQ	107	128	129
TaIQD-3A-7	-				IQ	85	105	5.4e-07	5.5e-11	IQ	83	105	3.82e-07
					IQ	107	126	0.0019	2e-07	IQ	106	127	7.16
TaIQD-3A-8	-				IQ	142	162	1.1e-05	5.4e-10	IQ	140	162	3.01e-05
TaIQD-3A-9					IQ	217	237	0.00031	1.6e-08	IQ	215	237	0.000898
TaIQD-3A-10	IQ	599	621	0.00384643	IQ	578	598	0.02	4e-06	IQ	576	598	0.00625
	IQ	577	598	0.00811039	IQ	601	621	0.0037	7.5e-07	IQ	599	621	0.0102
TaIQD-3A-11	IQ	156	177	0.000657531	IQ	157	177	1.5e-05	1.5e-09	IQ	155	177	0.00118
TaIQD-3B-1	-				IQ	106	126	4.6e-05	2.3e-09	IQ	104	126	0.00825
TaIQD-3B-2	-				IQ	137	157	0.00015	1.6e-08	IQ	135	157	0.0154
					IQ	160	179	0.0052	5.3e-07	IQ	158	179	21.8
TaIQD-3B-3	-				IQ	735	755	0.082	1.7e-05	IQ	733	755	12.5
					IQ	758	778	0.024	4.9e-06	IQ	756	778	0.0575
					IQ	783	803	0.0039	7.9e-07	IQ	781	803	0.00118
					IQ	831	851	0.034	6.8e-06	IQ	804	826	11.8
										IQ	829	851	0.0435
										IQ	852	874	24.3
TaIQD-3B-4	IQ	95	117	2.33015e-05	IQ	97	117	5.2e-05	5.3e-09	IQ	95	117	3.01e-05
					IQ	119	139	0.0021	2.1e-07	IQ	118	139	17.9
TaIQD-3B-5	IQ	782	803	0.00660107	IQ	784	804	0.014	2.9e-06	IQ	734	756	245
										IQ	757	779	185
										IQ	782	804	0.0287
										IQ	830	852	10.9
										IQ	853	875	0.115
TaIQD-3B-6	-				IQ	85	105	7.2e-05	3.7e-09	IQ	83	105	0.0102
										IQ	106	127	129
TaIQD-3B-7	-				IQ	86	106	5.4e-07	5.5e-11	IQ	84	106	3.82e-07
					IQ	108	127	0.002	2e-07	IQ	107	128	7.16
TaIQD-3B-8	-				IQ	142	162	1.1e-05	5.4e-10	IQ	140	162	3.01e-05
TaIQD-3B-9	-				IQ	218	238	0.00031	1.6e-08	IQ	216	238	0.000898
TaIQD-3B-10	IQ	602	623	0.00114457	IQ	603	623	0.0065	9.9e-07	IQ	601	623	0.000782
	IQ	624	646	0.00287831	IQ	626	646	0.0038	5.8e-07	IQ	624	646	0.00583
TaIQD-3B-11	IQ	148	169	0.000670955	IQ	149	169	1.5e-05	7.6e-10	IQ	147	169	0.00118
TaIQD-3D-1	-				IQ	107	127	4.6e-05	2.3e-09	IQ	105	127	0.00825
TaIQD-3D-2	-				IQ	139	159	0.00015	1.5e-08	IQ	137	159	0.0154
					IQ	162	181	0.0052	5.3e-07	IQ	160	181	21.8
TaIQD-3D-3	-				IQ	735	755	0.082	1.7e-05	IQ	733	755	12.5
					IQ	758	778	0.16	3.2e-05	IQ	756	778	0.606
					IQ	783	803	0.0039	7.9e-07	IQ	781	803	0.00118
					IQ	831	851	0.033	6.8e-06	IQ	804	826	11.8
										IQ	829	851	0.0435
										IQ	852	874	24.3
TaIQD-3D-4	IQ	95	117	1.95361e-05	IQ	97	117	5.2e-05	5.3e-09	IQ	95	117	3.01e-05
					IQ	119	139	0.0021	2.1e-07	IQ	118	139	17.9
TaIQD-3D-5	-				IQ	784	804	0.03	6e-06	IQ	734	756	245
										IQ	757	779	185
										IQ	782	804	0.05
										IQ	830	852	15.2
										IQ	853	875	0.115
TaIQD-3D-6	-				IQ	86	106	7.2e-05	3.7e-09	IQ	84	106	0.0102
										IQ	107	128	129
TaIQD-3D-7	-				IQ	90	110	5.5e-07	5.6e-11	IQ	88	110	3.82e-07
					IQ	112	131	0.002	2e-07	IQ	111	132	7.16
TaIQD-3D-8	-				IQ	142	162	1.1e-05	5.4e-10	IQ	140	162	3.01e-05
TaIQD-3D-9	-				IQ	216	236	0.00031	1.6e-08	IQ	214	236	0.000898
TaIQD-3D-10	IQ	576	597	0.00116046	IQ	577	597	0.0062	9.5e-07	IQ	575	597	0.000782
	IQ	598	620	0.00294706	IQ	600	620	0.0037	5.6e-07	IQ	598	620	0.00583
TaIQD-3D-11	IQ	121	142	0.000778626	IQ	122	142	1.4e-05	7.1e-10	IQ	120	142	0.00118
TaIQD-4A-1	-				IQ	133	153	0.00017	1.8e-08	IQ	131	153	1.13
					IQ	155	175	0.0045	4.5e-07	IQ	154	175	11.2
TaIQD-4A-2	-				IQ	759	779	0.063	1.3e-05	IQ	734	756	201
					IQ	832	852	3.8e-05	7.7e-09	IQ	757	779	1.13
					IQ	855	875	0.0035	7.1e-07	IQ	782	804	68.1
										IQ	805	827	166
										IQ	830	852	5.61e-05
										IQ	853	875	0.0165
TaIQD-4A-3	IQ	907	928	0.000245875	IQ	885	905	0.0075	1.5e-06	IQ	883	905	0.0268
					IQ	908	928	0.00019	3.8e-08	IQ	906	928	0.00168
TaIQD-4B-1	-				IQ	132	152	0.00055	5.6e-08	IQ	130	151	10
					IQ	154	174	0.0044	4.5e-07	IQ	152	174	0.528
TaIQD-4B-3	IQ	893	914	0.000229046	IQ	871	891	0.0074	1.5e-06	IQ	869	891	0.0268
					IQ	894	914	0.00018	3.7e-08	IQ	892	914	0.00168
TaIQD-4B-4	-				IQ	317	337	4.4e-06	2.2e-10	IQ	315	337	2.13e-05
TaIQD-4D-1	-				IQ	129	149	0.00017	1.8e-08	IQ	127	148	6.77
					IQ	151	171	0.0044	4.5e-07	IQ	149	171	0.528
TaIQD-4D-3	IQ	906	927	0.000245648	IQ	884	904	0.0075	1.5e-06	IQ	882	904	0.0268
					IQ	907	927	0.00018	3.8e-08	IQ	905	927	0.00168
TaIQD-4D-4	-				IQ	318	338	4.4e-06	2.2e-10	IQ	316	338	2.13e-05
TaIQD-5A-1	-				IQ	81	101	3e-05	1.5e-09	IQ	79	101	6.45e-05
										IQ	102	123	274
TaIQD-5A-2	-				IQ	112	132	5.6e-05	5.7e-09	IQ	110	132	3.99
					IQ	134	154	0.015	1.5e-06	IQ	133	154	35
TaIQD-5A-3	-				IQ	122	140	7e-05	7.2e-09	IQ	118	140	0.0125
TaIQD-5A-4	IQ	133	152	0.00570429	IQ	101	120	0.00011	5.6e-09	IQ	98	120	0.0536
					IQ	122	141	0.015	7.6e-07	IQ	121	142	34
TaIQD-5A-5	-				IQ	133	153	4.3e-06	4.4e-10	IQ	131	153	0.2
					IQ	156	174	0.014	1.5e-06	IQ	154	175	54.5
TaIQD-5A-6	-				IQ	735	755	0.089	1.8e-05	IQ	733	755	6.06
					IQ	758	778	0.066	1.3e-05	IQ	756	778	2.79
					IQ	854	874	0.03	6e-06	IQ	781	803	34
										IQ	804	826	57.7
										IQ	829	851	14
										IQ	852	874	0.0154
TaIQD-5A-7	-				IQ	96	114	0.035	1.8e-06	IQ	94	115	112
					IQ	119	138	0.15	7.4e-06	IQ	116	138	10
TaIQD-5A-8	-				IQ	305	325	4.2e-06	2.1e-10	IQ	303	325	2.13e-05
TaIQD-5A-10	-				IQ	576	594	0.00058	6e-08	IQ	573	595	1.39
TaIQD-5B-1	-				IQ	81	101	2.9e-05	1.5e-09	IQ	79	101	0.000105
										IQ	102	123	274
TaIQD-5B-3	-				IQ	124	142	7e-05	7.2e-09	IQ	120	142	0.0125
TaIQD-5B-4	IQ	102	120	0.00656228	IQ	101	120	0.00011	5.6e-09	IQ	98	120	0.0536
					IQ	122	141	0.0098	5e-07	IQ	121	142	28
TaIQD-5B-5	-				IQ	132	152	4.3e-06	4.4e-10	IQ	130	152	0.2
					IQ	155	173	0.014	1.5e-06	IQ	153	174	54.5
TaIQD-5B-6	-				IQ	735	755	0.089	1.8e-05	IQ	733	755	6.06
					IQ	758	778	0.066	1.3e-05	IQ	756	778	2.79
					IQ	854	874	0.03	6e-06	IQ	781	803	34
										IQ	804	826	57.7
										IQ	829	851	14
										IQ	852	874	0.0154
TaIQD-5B-7	-				IQ	96	114	0.035	1.8e-06	IQ	94	115	112
					IQ	119	138	0.15	7.4e-06	IQ	116	138	10
TaIQD-5B-9	-				IQ	670	690	0.051	1e-05	IQ	668	690	0.174
					IQ	693	713	0.005	1e-06	IQ	691	713	0.4
TaIQD-5B-11	-				IQ	759	779	0.063	1.3e-05	IQ	734	756	201
					IQ	832	852	3.8e-05	7.7e-09	IQ	757	779	1.13
					IQ	855	875	0.0035	7.1e-07	IQ	782	804	68.1
										IQ	805	827	166
										IQ	830	852	5.61e-05
										IQ	853	875	0.0165
TaIQD-5D-1	-				IQ	81	101	3.8e-05	1.9e-09	IQ	79	101	6.45e-05
										IQ	102	123	274
TaIQD-5D-3	-				IQ	122	140	7.1e-05	7.2e-09	IQ	118	140	0.0125
TaIQD-5D-4	-				IQ	101	120	0.00032	1.6e-08	IQ	98	120	0.141
					IQ	122	141	0.0098	5e-07	IQ	121	142	28
TaIQD-5D-5	-				IQ	132	152	5.1e-05	5.2e-09	IQ	130	152	3.88
					IQ	155	173	0.014	1.5e-06	IQ	153	174	54.5
TaIQD-5D-6	-				IQ	735	755	0.089	1.8e-05	IQ	733	755	6.06
					IQ	758	778	0.066	1.3e-05	IQ	756	778	2.79
					IQ	854	874	0.03	6.1e-06	IQ	781	803	34
										IQ	804	826	57.7
										IQ	829	851	14
										IQ	852	874	0.0154
TaIQD-5D-12	-				IQ	738	757	0.073	1.5e-05	IQ	735	757	41.3
					IQ	809	828	0.28	5.7e-05	IQ	758	780	14
					IQ	833	853	0.00022	4.5e-08	IQ	783	805	17
					IQ	856	876	0.17	3.4e-05	IQ	806	828	23.7
										IQ	831	853	0.000258
										IQ	854	876	0.697
TaIQD-6A-1	-				IQ	735	755	0.17	2.5e-05	IQ	733	755	6.97
					IQ	783	803	0.24	3.6e-05	IQ	756	778	0.0287
					IQ	807	826	0.00081	1.2e-07	IQ	781	803	0.0406
					IQ	854	874	0.077	1.2e-05	IQ	804	826	0.1
										IQ	829	851	27.2
										IQ	852	874	140
TaIQD-6A-2	-				IQ	759	779	0.0019	3.9e-07	IQ	734	756	161
					IQ	784	804	0.0072	1.5e-06	IQ	757	779	0.0575
					IQ	807	827	0.16	3.3e-05	IQ	782	804	0.283
					IQ	832	852	0.0087	1.8e-06	IQ	805	827	3.43
					IQ	855	875	0.00014	2.8e-08	IQ	830	852	1.3
										IQ	853	875	0.0154
TaIQD-6B-1	-				IQ	735	755	0.17	2.5e-05	IQ	733	755	6.97
					IQ	758	778	0.0042	6.4e-07	IQ	756	778	0.00359
					IQ	783	803	0.24	3.6e-05	IQ	781	803	0.0406
					IQ	807	826	0.00081	1.2e-07	IQ	804	826	0.1
					IQ	854	874	0.077	1.2e-05	IQ	829	851	27.2
										IQ	852	874	140
TaIQD-6B-2	-				IQ	759	779	0.04	8.1e-06	IQ	734	756	161
					IQ	784	804	0.0081	1.6e-06	IQ	757	779	4.72
					IQ	807	827	0.18	3.7e-05	IQ	782	804	0.283
					IQ	832	852	0.004	8.2e-07	IQ	805	827	3.43
					IQ	855	875	0.00051	1e-07	IQ	830	852	0.373
										IQ	853	875	0.123
TaIQD-6D-1	-				IQ	735	755	0.17	2.5e-05	IQ	733	755	6.97
					IQ	758	778	0.095	1.4e-05	IQ	756	778	0.00544
					IQ	783	803	0.24	3.6e-05	IQ	781	803	0.0406
					IQ	807	826	0.00081	1.2e-07	IQ	804	826	0.1
					IQ	854	874	0.077	1.2e-05	IQ	829	851	27.2
										IQ	852	874	140
TaIQD-6D-2	-				IQ	759	779	0.0022	4.4e-07	IQ	734	756	161
					IQ	784	804	0.0081	1.6e-06	IQ	757	779	0.0575
					IQ	807	827	0.18	3.7e-05	IQ	782	804	0.283
					IQ	832	852	0.004	8.2e-07	IQ	805	827	3.43
					IQ	855	875	0.00015	3.1e-08	IQ	830	852	0.373
										IQ	853	875	0.0154
TaIQD-7A-2	-				IQ	129	149	0.0002	2e-08	IQ	133	155	0.00103
					IQ	152	171	0.091	9.2e-06	IQ	156	177	157
TaIQD-7A-3	-				IQ	111	131	3.3e-06	1.7e-10	IQ	109	131	4.63e-06
					IQ	134	153	0.14	7.4e-06	IQ	132	153	36.9
TaIQD-7B-1	-				IQ	759	779	0.25	5.1e-05	IQ	734	756	47.5
					IQ	784	804	0.019	3.8e-06	IQ	757	779	8.7
					IQ	832	852	0.021	4.2e-06	IQ	782	804	0.00948
					IQ	855	875	0.036	7.2e-06	IQ	805	827	6.59
										IQ	830	852	3.43
										IQ	853	875	0.0268
TaIQD-7B-2	-				IQ	130	150	0.00033	3.4e-08	IQ	128	150	0.00136
					IQ	153	172	0.091	9.2e-06	IQ	151	172	157
TaIQD-7B-3	-				IQ	111	131	3.3e-06	1.7e-10	IQ	109	131	4.63e-06
					IQ	134	153	0.14	7.4e-06	IQ	132	153	36.9
TaIQD-7D-1	-				IQ	759	779	0.25	5.1e-05	IQ	734	756	47.5
					IQ	784	804	0.019	3.8e-06	IQ	757	779	8.7
					IQ	832	852	0.021	4.2e-06	IQ	782	804	0.00948
					IQ	855	875	0.036	7.2e-06	IQ	805	827	6.59
										IQ	830	852	2.43
										IQ	853	875	0.0268
TaIQD-7D-3	-				IQ	111	131	3.3e-06	1.7e-10	IQ	109	131	4.63e-06
					IQ	134	153	0.14	7.4e-06	IQ	132	153	36.9
TaIQD-U-1	-				IQ	130	150	0.0002	2e-08	IQ	128	150	0.00103
					IQ	153	172	0.091	9.2e-06	IQ	151	172	157
TaIQD-U-2	-				IQ	107	127	5.1e-05	5.2e-09	IQ	105	127	5.13
					IQ	129	149	0.014	1.5e-06	IQ	128	149	35

## Sheet: Table S2
Table S2. Characteristics of IQD gene family in common wheat.
Ensembl Plants Wheat Gene ID	TaIQDs	EST	Exon number	Chromosome number	Strand	Start Position (bp)	End Position (bp)	Genome length (bp)	Protein length (aa)	Molecular weight (kDa)	pI	Total number of negatively charged residues(Asp + Glu)	Total number of positively charged residues (Arg + Lys)	Instability index (II)	Aliphatic index	Grand average of hydropathicity (GRAVY)	Subcellular Location	Orthologs in Arabidopsis thaliana	Orthologs in Oryza sativa
TraesCS1A02G064100.1	TaIQD-1A-1	43	5	1A	+	45793606	45797826	4220	480	52.3615	10.15	51	78	67.06	71.17	-0.71	Nucleus.	AtIQD2	OsIQD1
TraesCS1A02G122900.1	TaIQD-1A-2	2	4	1A	+	140960645	140962807	2162	454	48.8095	10.53	34	69	63.43	66.87	-0.469	Nucleus.	AtIQD26	OsIQD21
TraesCS1A02G162800.1	TaIQD-1A-3	37	23	1A	-	292077984	292090267	12283	1198	134.182	8.73	146	159	49.54	82.26	-0.428	Nucleus.	-	-
TraesCS1A02G166900.1	TaIQD-1A-4	118	31	1A	+	299624485	299644459	19974	1253	142.559	8.2	157	163	46.17	77.33	-0.501	Nucleus.	-	-
TraesCS1A02G288100.1	TaIQD-1A-5	0	6	1A	-	485337870	485340350	2480	520	56.2001	10.54	46	86	71.15	48.37	-0.932	Nucleus.	-	OsIQD6
TraesCS1A02G341900.1	TaIQD-1A-6	9	4	1A	-	531281089	531283948	2859	349	37.9372	10.66	29	61	78.6	65.56	-0.672	Nucleus.	-	OsIQD19
TraesCS1A02G357500.1	TaIQD-1A-7	59	7	1A	+	540047477	540052240	4763	543	60.326	9.63	69	86	54.26	68.86	-0.774	Nucleus.	AtIQD31/AtIQD30	OsIQD23
TraesCS1A02G362400.1	TaIQD-1A-8	1	4	1A	+	543060516	543063497	2981	409	44.7151	10.71	37	68	66.31	61.69	-0.721	Nucleus.	-	-
TraesCS1B02G082100.1	TaIQD-1B-1	43	6	1B	-	65547252	65551108	3856	480	52.4395	10.07	52	77	67.7	68.71	-0.746	Nucleus.	AtIQD2	OsIQD1
TraesCS1B02G142100.1	TaIQD-1B-2	2	4	1B	+	190629188	190632300	3112	454	48.8434	10.53	34	69	62.74	65.79	-0.485	Nucleus.	AtIQD26	OsIQD21
TraesCS1B02G183200.1	TaIQD-1B-4	30	39	1B	+	330193821	330218044	24223	1510	172.058	6.96	190	187	45.99	81.77	-0.404	Nucleus.	-	-
TraesCS1B02G297500.1	TaIQD-1B-5	0	6	1B	-	517901878	517904438	2560	528	56.5916	10.63	46	87	72	52.27	-0.863	Nucleus.	-	OsIQD6
TraesCS1B02G354600.1	TaIQD-1B-6	9	4	1B	-	584324452	584327112	2660	339	37.0961	10.95	28	61	81.07	64.07	-0.755	Nucleus.	-	OsIQD19
TraesCS1B02G374100.1	TaIQD-1B-7	97	6	1B	+	604548650	604552635	3985	571	62.7166	9.53	72	90	53.81	68.77	-0.756	Nucleus.	AtIQD31/AtIQD30	OsIQD23
TraesCS1B02G379600.1	TaIQD-1B-8	1	4	1B	+	612863317	612866299	2982	416	45.4158	10.66	38	70	66.59	61.35	-0.736	Cell membrane. Chloroplast. Nucleus	-	-
TraesCS1D02G064700.1	TaIQD-1D-1	49	6	1D	-	46181934	46185754	3820	478	52.1893	10.07	52	78	65.93	69.44	-0.726	Nucleus.	AtIQD1	OsIQD1
TraesCS1D02G123800.1	TaIQD-1D-2	2	4	1D	+	126471856	126474754	2898	454	48.6933	10.53	34	69	63.62	66.23	-0.481	Nucleus.	AtIQD26	OsIQD21
TraesCS1D02G159600.1	TaIQD-1D-3	36	23	1D	+	225698478	225710085	11607	1191	133.226	8.82	143	158	50.68	81.6	-0.436	Nucleus.	-	-
TraesCS1D02G174000.1	TaIQD-1D-4	30	36	1D	-	247511016	247535158	24142	1386	158.012	7.99	173	177	47.11	82.36	-0.406	Nucleus.	-	-
TraesCS1D02G287100.1	TaIQD-1D-5	0	5	1D	-	385615809	385617839	2030	528	56.7567	10.53	47	86	74.19	51.19	-0.908	Nucleus.	-	OsIQD6
TraesCS1D02G344200.1	TaIQD-1D-6	9	4	1D	-	432807534	432809474	1940	346	37.6548	10.88	27	62	76.04	64.45	-0.703	Nucleus.	-	OsIQD19
TraesCS1D02G361800.1	TaIQD-1D-7	99	6	1D	+	444361818	444365588	3770	571	62.9028	9.65	71	91	51.18	67.9	-0.783	Nucleus.	AtIQD31/AtIQD30	OsIQD23
TraesCS1D02G367300.1	TaIQD-1D-8	1	4	1D	+	447254643	447257768	3125	413	45.0815	10.72	37	69	67.1	62.76	-0.709	Nucleus.	-	-
TraesCS2A02G163000.1	TaIQD-2A-1	19	13	2A	+	115413507	115422090	8583	1026	113.843	5.59	139	111	45.21	73.98	-0.507	Nucleus.	-	-
TraesCS2A02G204700.1	TaIQD-2A-2	37	24	2A	+	182139722	182149614	9892	1263	143.082	8.99	164	186	42.91	80.71	-0.576	Nucleus.	-	-
TraesCS2A02G229400.1	TaIQD-2A-4	92	15	2A	-	258345594	258361280	15686	907	101.833	8.93	105	119	39.51	78.9	-0.462	Nucleus.	-	-
TraesCS2A02G283800.1	TaIQD-2A-5	8	12	2A	+	475870112	475878163	8051	1027	114.424	5.38	138	108	49.4	77.92	-0.494	Nucleus.	-	-
TraesCS2A02G470100.1	TaIQD-2A-7	0	4	2A	-	712980746	712983088	2342	434	47.4805	10.08	45	66	84.26	61.59	-0.658	Chloroplast. Nucleus.	AtIQD19	OsIQD18
TraesCS2A02G492300.1	TaIQD-2A-8	99	6	2A	-	724619572	724624982	5410	861	94.3798	4.97	154	106	69.48	62.54	-0.895	Nucleus.	AtIQD32	OsIQD25
TraesCS2B02G188800.1	TaIQD-2B-1	18	13	2B	+	164418775	164427330	8555	1027	114.109	5.65	140	115	44.61	73.9	-0.521	Nucleus.	-	-
TraesCS2B02G232300.1	TaIQD-2B-2	36	25	2B	+	229853128	229862914	9786	1272	144.379	8.91	167	187	43.7	81.28	-0.557	Nucleus.	-	-
TraesCS2B02G247100.1	TaIQD-2B-3	12	19	2B	+	253261428	253269753	8325	1396	157	9.65	132	199	53.49	94.23	-0.231	Nucleus.	-	-
TraesCS2B02G254000.1	TaIQD-2B-4	65	9	2B	-	281872294	281878713	6419	741	82.701	8.93	79	91	44.1	80.63	-0.381	Nucleus.	-	-
TraesCS2B02G300800.1	TaIQD-2B-5	8	13	2B	+	423657597	423666571	8974	992	110.403	5.36	135	103	49.71	77.81	-0.482	Nucleus.	-	-
TraesCS2B02G418900.1	TaIQD-2B-6	19	4	2B	+	600440674	600443169	2495	460	49.5485	10.55	39	77	72.51	51.78	-0.78	Nucleus.	AtIQD22	OsIQD15
TraesCS2B02G492900.1	TaIQD-2B-7	0	4	2B	-	690907263	690909532	2269	436	47.5265	10.2	43	66	90.56	58.85	-0.663	Nucleus.	AtIQD19	OsIQD18
TraesCS2B02G520500.1	TaIQD-2B-8	99	6	2B	-	715028282	715033708	5426	845	92.8482	5.02	149	104	68.86	63.61	-0.875	Nucleus.	AtIQD32	OsIQD25
TraesCS2D02G169900.1	TaIQD-2D-1	19	13	2D	+	113911362	113919591	8229	1026	113.901	5.59	140	112	44.51	73.61	-0.515	Nucleus.	-	-
TraesCS2D02G211200.1	TaIQD-2D-2	31	18	2D	-	168385532	168392801	7269	884	101.765	9.38	104	135	42.22	81.2	-0.563	Nucleus.	-	-
TraesCS2D02G227600.1	TaIQD-2D-3	12	19	2D	+	196343435	196357074	13639	1395	156.648	9.64	134	200	54.36	94.03	-0.243	Nucleus.	-	-
TraesCS2D02G237300.1	TaIQD-2D-4	109	14	2D	-	239973005	239987968	14963	891	100.295	9	105	119	38.7	77.58	-0.509	Nucleus.	-	-
TraesCS2D02G282800.1	TaIQD-2D-5	8	13	2D	+	355676343	355685067	8724	1027	114.536	5.32	140	108	49.74	78.01	-0.5	Nucleus.	-	-
TraesCS2D02G398300.1	TaIQD-2D-6	22	4	2D	+	511437009	511439613	2604	462	49.6457	10.56	39	78	72.1	53.7	-0.747	Nucleus.	AtIQD22	OsIQD15
TraesCS2D02G470000.1	TaIQD-2D-7	0	4	2D	-	574631280	574633497	2217	437	47.6388	10.22	43	69	83.54	60.07	-0.655	Nucleus.	AtIQD19	OsIQD18
TraesCS2D02G492600.1	TaIQD-2D-8	97	6	2D	-	590239205	590244608	5403	861	94.4548	4.93	155	103	69.65	63.57	-0.892	Nucleus.	AtIQD32	OsIQD25
TraesCS3A02G105600.1	TaIQD-3A-1	8	5	3A	-	69504313	69506901	2588	438	47.9117	10.56	37	78	47.67	70.75	-0.609	Nucleus.	AtIQD6	OsIQD5
TraesCS3A02G108100.1	TaIQD-3A-2	2	3	3A	+	73512378	73514437	2059	467	49.9314	10.16	40	74	64.6	64.84	-0.518	Nucleus.	AtIQD26	OsIQD22
TraesCS3A02G209500.1	TaIQD-3A-3	40	39	3A	-	373326940	373351217	24277	1524	173.261	8.25	196	203	47.89	88.08	-0.395	Nucleus.	-	-
TraesCS3A02G244100.1	TaIQD-3A-4	55	7	3A	-	457460875	457466344	5469	548	60.5988	9.78	62	90	52.01	75.88	-0.694	Nucleus.	-	OsIQD24
TraesCS3A02G248800.1	TaIQD-3A-5	28	47	3A	+	466787089	466811542	24453	2052	232.769	6.12	303	278	47.67	89.58	-0.528	Nucleus.	-	-
TraesCS3A02G251400.1	TaIQD-3A-6	3	4	3A	+	471278391	471280893	2502	431	47.0746	10.71	41	71	49.61	62.09	-0.741	Nucleus.	-	OsIQD10
TraesCS3A02G275900.1	TaIQD-3A-7	7	4	3A	-	505523600	505526171	2571	374	41.7666	10.81	36	74	61.48	61.5	-0.794	Nucleus.	-	-
TraesCS3A02G352500.1	TaIQD-3A-8	105	6	3A	-	600339974	600343781	3807	499	55.7683	10.27	52	87	64.15	61.86	-0.833	Nucleus.	AtIQD3	OsIQD2
TraesCS3A02G398900.1	TaIQD-3A-9	12	5	3A	-	645637395	645641256	3861	623	69.2133	11.35	50	103	68.5	50.14	-0.906	Nucleus.	AtIQD13/AtIQD14	OsIQD11
TraesCS3A02G433300.1	TaIQD-3A-10	33	7	3A	-	674751244	674755263	4019	711	79.0405	6.19	89	80	33.98	83.25	-0.377	Nucleus.	-	-
TraesCS3A02G538100.1	TaIQD-3A-11	25	5	3A	+	749341062	749345585	4523	531	56.6557	10.23	46	71	64.66	64.29	-0.645	Nucleus.	-	-
TraesCS3B02G124000.1	TaIQD-3B-1	8	5	3B	+	97076190	97078793	2603	434	47.6453	10.56	38	78	50.37	70.05	-0.65	Nucleus.	AtIQD6	OsIQD5
TraesCS3B02G127100.1	TaIQD-3B-2	2	3	3B	+	104970381	104972481	2100	463	49.9455	10.17	40	74	64.79	64.73	-0.541	Nucleus.	AtIQD26	OsIQD22
TraesCS3B02G239700.1	TaIQD-3B-3	40	40	3B	+	378127564	378142259	14695	1529	173.887	8.44	195	205	47.76	87.92	-0.4	Nucleus.	-	-
TraesCS3B02G276000.1	TaIQD-3B-4	54	7	3B	+	445602528	445607754	5226	548	60.6038	9.85	61	91	49.29	78.18	-0.692	Nucleus.	-	OsIQD24
TraesCS3B02G277500.1	TaIQD-3B-5	31	53	3B	+	447617742	447644086	26344	2388	271.146	5.65	381	325	48.65	90.51	-0.566	Nucleus.	-	-
TraesCS3B02G280900.1	TaIQD-3B-6	3	5	3B	+	451530157	451532598	2441	430	46.9164	10.65	41	71	50.57	63.37	-0.718	Nucleus.	-	OsIQD10
TraesCS3B02G309600.1	TaIQD-3B-7	7	5	3B	-	498325074	498327684	2610	377	42.1	11	34	74	59.75	63.58	-0.78	Nucleus.	-	-
TraesCS3B02G385100.1	TaIQD-3B-8	105	6	3B	-	605267059	605271196	4137	499	55.8113	10.27	52	87	65.02	61.86	-0.832	Nucleus.	AtIQD3	OsIQD2
TraesCS3B02G431200.1	TaIQD-3B-9	13	5	3B	-	670023177	670026861	3684	626	69.4916	11.41	48	103	70.22	49.44	-0.907	Nucleus.	AtIQD13/AtIQD14	OsIQD11
TraesCS3B02G469100.1	TaIQD-3B-10	33	10	3B	-	715886740	715892083	5343	736	82.4323	5.86	95	81	40.62	81.37	-0.386	Endoplasmic reticulum. Nucleus.	-	-
TraesCS3B02G603500.1	TaIQD-3B-11	24	5	3B	+	822903185	822907861	4676	526	56.2411	10.31	48	73	66.41	64.35	-0.671	Nucleus.	-	-
TraesCS3D02G107700.1	TaIQD-3D-1	8	5	3D	+	61311367	61314011	2644	435	47.6774	10.56	37	78	49.71	69.89	-0.632	Nucleus.	AtIQD6	OsIQD5
TraesCS3D02G109900.1	TaIQD-3D-2	2	3	3D	+	63778901	63780895	1994	461	49.5611	10.24	38	73	65.32	65.86	-0.508	Nucleus.	AtIQD26	OsIQD22
TraesCS3D02G212400.1	TaIQD-3D-3	40	39	3D	-	285111954	285126400	14446	1524	173.358	8.32	195	203	47.53	88.08	-0.398	Nucleus.	-	-
TraesCS3D02G247300.1	TaIQD-3D-4	55	7	3D	+	346354612	346360377	5765	548	60.757	9.84	61	91	48.75	75.33	-0.734	Nucleus.	-	OsIQD24
TraesCS3D02G248700.1	TaIQD-3D-5	30	51	3D	+	347580481	347606524	26043	2273	258.273	5.76	357	310	47.08	90.1	-0.564	Nucleus.	-	-
TraesCS3D02G251800.1	TaIQD-3D-6	3	4	3D	+	352612821	352615240	2419	431	47.0736	10.66	41	72	51.02	62.32	-0.742	Nucleus.	-	OsIQD10
TraesCS3D02G275900.1	TaIQD-3D-7	7	3	3D	-	382629319	382632116	2797	380	42.3443	10.94	36	75	61.2	63.87	-0.766	Nucleus.	-	-
TraesCS3D02G346500.1	TaIQD-3D-8	105	6	3D	-	457554464	457558725	4261	499	55.7683	10.27	52	87	65.62	62.06	-0.829	Nucleus.	AtIQD3	OsIQD2
TraesCS3D02G392900.1	TaIQD-3D-9	10	5	3D	-	508079513	508084009	4496	622	69.1512	11.35	50	103	67.28	50.39	-0.899	Nucleus.	AtIQD13/AtIQD14	OsIQD11
TraesCS3D02G426700.1	TaIQD-3D-10	34	10	3D	-	539903862	539910357	6495	710	79.3366	6.01	91	80	37.32	80.92	-0.411	Nucleus.	-	-
TraesCS3D02G543500.1	TaIQD-3D-11	15	5	3D	+	613703281	613707523	4242	496	53.1016	10.14	48	72	67.81	61.96	-0.702	Nucleus.	-	-
TraesCS4A02G028700.1	TaIQD-4A-1	5	5	4A	+	21051778	21053883	2105	455	48.7115	11.15	35	68	65.75	58.31	-0.647	Nucleus.	-	OsIQD17
TraesCS4A02G313500.1	TaIQD-4A-2	3	38	4A	+	604076529	604093392	16863	1487	169.416	8.41	190	201	44.99	83.51	-0.427	Nucleus.	-	-
TraesCS4A02G407100.1	TaIQD-4A-3	61	13	4A	-	679981642	679990156	8514	1066	119.317	5.66	141	115	51.09	71.86	-0.552	Nucleus.	-	-
TraesCS4B02G277100.1	TaIQD-4B-1	4	5	4B	-	558725875	558728252	2377	452	48.7236	11.16	34	67	67.95	58.05	-0.651	Nucleus.	-	OsIQD17
TraesCS4B02G306300.1	TaIQD-4B-3	59	13	4B	-	595277477	595286089	8612	1053	117.712	5.76	139	117	51.77	71.81	-0.562	Nucleus.	-	-
TraesCS4B02G330700.1	TaIQD-4B-4	1	3	4B	-	621671148	621673434	2286	396	40.6186	11.33	20	56	63.12	72.5	-0.2	Nucleus.	-	OsIQD26
TraesCS4D02G275700.1	TaIQD-4D-1	4	5	4D	-	446651515	446653912	2397	449	48.5052	11.29	37	70	71.77	56.24	-0.733	Nucleus.	-	OsIQD17
TraesCS4D02G304500.1	TaIQD-4D-3	61	13	4D	-	472932312	472941309	8997	1065	119.093	5.66	141	115	51.64	72.47	-0.554	Nucleus.	-	-
TraesCS4D02G327500.1	TaIQD-4D-4	1	2	4D	+	486907798	486909464	1666	397	40.6308	11.47	19	58	64.09	70.88	-0.206	Nucleus.	-	OsIQD26
TraesCS5A02G029600.2	TaIQD-5A-1	40	7	5A	+	25698618	25704674	6056	430	46.0725	10.21	45	75	50.63	60.77	-0.959	Nucleus.	-	OsIQD8
TraesCS5A02G055100.1	TaIQD-5A-2	0	2	5A	-	51736382	51738258	1876	402	42.5065	10.86	34	63	69.49	58.81	-0.65	Nucleus.	-	-
TraesCS5A02G163000.1	TaIQD-5A-3	6	6	5A	-	348717683	348721221	3538	476	52.8709	10.16	55	79	74.92	65.55	-0.707	Chloroplast. Nucleus.	-	-
TraesCS5A02G373000.1	TaIQD-5A-4	15	7	5A	+	571149994	571155567	5573	436	47.7523	9.69	52	68	50.69	67.43	-0.869	Nucleus.	-	OsIQD3
TraesCS5A02G377500.1	TaIQD-5A-5	3	3	5A	-	574931819	574934000	2181	462	49.3737	10.33	36	68	66.69	62.97	-0.513	Nucleus.	-	OsIQD16
TraesCS5A02G386500.1	TaIQD-5A-6	16	42	5A	+	584049428	584062638	13210	1556	176.586	7.11	200	198	44.4	85.82	-0.42	Nucleus.	-	-
TraesCS5A02G425800.1	TaIQD-5A-7	61	7	5A	-	611132861	611137572	4711	430	47.7747	10	50	70	60.56	68.81	-0.805	Nucleus.	AtIQD5	OsIQD4
TraesCS5A02G502100.1	TaIQD-5A-8	1	2	5A	+	667123853	667125428	1575	384	39.5653	11.39	21	56	64.99	71.69	-0.267	Nucleus.	-	OsIQD26
TraesCS5A02G548000.1	TaIQD-5A-10	2	4	5A	+	702164909	702168278	3369	840	94.2644	6.19	121	108	61.18	53.26	-0.983	Nucleus.	-	-
TraesCS5B02G028200.1	TaIQD-5B-1	41	7	5B	+	27294672	27299651	4979	443	47.6982	10.02	49	75	48.97	60.47	-0.953	Nucleus.	AtIQD5	OsIQD8
TraesCS5B02G160400.1	TaIQD-5B-3	6	5	5B	-	295380499	295383504	3005	476	-	-	55	75	71.84	64.54	-0.657	Chloroplast.	-	-
TraesCS5B02G375000.1	TaIQD-5B-4	14	8	5B	+	552482573	552488375	5802	436	48.0046	9.64	53	68	49.38	68.33	-0.855	Nucleus.	-	OsIQD3
TraesCS5B02G381100.1	TaIQD-5B-5	2	3	5B	-	558870075	558872417	2342	462	49.4248	10.44	34	68	67.34	62.34	-0.525	Cell wall. Chloroplast. Mitochondrion. Nucleus.	-	OsIQD16
TraesCS5B02G391400.1	TaIQD-5B-6	16	40	5B	+	570635498	570645416	9918	1556	176.418	7.39	199	199	44.73	86.02	-0.414	Nucleus.	-	-
TraesCS5B02G427800.1	TaIQD-5B-7	61	7	5B	-	603883827	603888053	4226	430	47.6716	9.89	52	70	64.91	70.44	-0.817	Nucleus.	AtIQD5	OsIQD4
TraesCS5B02G521100.1	TaIQD-5B-9	51	10	5B	-	683109213	683139863	30650	835	93.5386	6.07	109	98	50.1	78.65	-0.447	Nucleus.	-	-
TraesCS5B02G566200.1	TaIQD-5B-11	3	38	5B	-	710618839	710643857	25018	1487	169.402	8.41	190	201	44.99	83.44	-0.427	Nucleus.	-	-
TraesCS5D02G037300.1	TaIQD-5D-1	37	8	5D	+	36476089	36482127	6038	425	45.7952	10.13	46	74	48.67	62.38	-0.96	Nucleus.	-	OsIQD8
TraesCS5D02G168000.1	TaIQD-5D-3	6	6	5D	-	262838385	262842844	4459	478	52.9299	10.11	55	78	72.07	65.67	-0.699	Chloroplast.	-	-
TraesCS5D02G382500.1	TaIQD-5D-4	14	7	5D	+	452235938	452241297	5359	438	48.1848	9.72	52	69	50.01	65.8	-0.896	Nucleus.	-	OsIQD3
TraesCS5D02G387500.1	TaIQD-5D-5	3	3	5D	-	457006913	457009165	2252	463	49.5541	10.47	33	69	64.67	63.05	-0.506	Cell wall. Chloroplast. Mitochondrion. Nucleus.	-	OsIQD16
TraesCS5D02G396300.1	TaIQD-5D-6	16	40	5D	+	463974952	463984575	9623	1560	176.909	7.24	198	197	44.03	86.04	-0.418	Nucleus.	-	-
TraesCS5D02G558600.1	TaIQD-5D-12	2	38	5D	-	560241672	560255453	13781	1488	169.477	8.5	190	203	45.2	83.73	-0.438	Nucleus.	-	-
TraesCS6A02G336500.1	TaIQD-6A-1	24	38	6A	+	570364363	570381142	16779	1497	170.245	8.86	182	206	47.65	88.45	-0.368	Nucleus.	-	-
TraesCS6A02G390800.1	TaIQD-6A-2	37	37	6A	+	605544576	605558756	14180	1365	154.743	7.09	189	188	46	83.57	-0.459	Nucleus.	-	-
TraesCS6B02G367000.1	TaIQD-6B-1	24	38	6B	+	640960303	640977727	17424	1497	170.274	8.88	182	206	47.52	88.58	-0.374	Nucleus.	-	-
TraesCS6B02G431400.1	TaIQD-6B-2	36	39	6B	+	699185727	699199314	13587	1510	171.193	7.91	201	205	44.76	86.78	-0.409	Nucleus.	-	-
TraesCS6D02G316500.1	TaIQD-6D-1	24	38	6D	+	425884451	425901785	17334	1497	170.349	8.88	183	207	48.53	88.2	-0.383	Nucleus.	-	-
TraesCS6D02G377100.1	TaIQD-6D-2	37	39	6D	+	459821952	459835664	13712	1510	171.401	7.63	204	206	45.87	86.13	-0.422	Nucleus.	-	-
TraesCS7A02G317400.1	TaIQD-7A-2	21	5	7A	+	457568641	457571259	2618	543	59.1258	10.73	51	86	81.17	54.13	-0.796	Nucleus.	AtIQD17	OsIQD14
TraesCS7A02G332500.1	TaIQD-7A-3	0	4	7A	+	485743582	485746319	2737	443	48.2879	10.41	47	67	65.93	58.8	-0.729	Nucleus.	AtIQD21	OsIQD12/OsIQD13
TraesCS7B02G094100.1	TaIQD-7B-1	24	38	7B	+	107915903	107932369	16466	1532	-	-	176	210	43.17	84.25	-0.367	Nucleus.	-	-
TraesCS7B02G218800.1	TaIQD-7B-2	19	5	7B	+	408567032	408569777	2745	544	59.286	10.78	51	87	82.04	54.03	-0.809	Nucleus.	AtIQD17	OsIQD14
TraesCS7B02G244900.1	TaIQD-7B-3	0	4	7B	-	453334625	453337726	3101	443	48.5163	10.4	46	68	65.85	59.23	-0.757	Nucleus.	AtIQD21	OsIQD12/OsIQD13
TraesCS7D02G190300.1	TaIQD-7D-1	24	38	7D	+	145760302	145773486	13184	1530	173.299	9.04	184	216	43.93	85.82	-0.403	Nucleus.	-	-
TraesCS7D02G341000.1	TaIQD-7D-3	0	4	7D	-	436877993	436881336	3343	443	48.5112	10.55	47	70	61.62	58.13	-0.774	Nucleus.	AtIQD21	OsIQD12/OsIQD13
TraesCSU02G074100.1	TaIQD-U-2	0	2	Un	-	65960723	65962478	1755	398	42.1292	11.04	33	66	68.63	61.28	-0.617	Nucleus.	-	-
TraesCSU02G104800.1	TaIQD-U-1	21	5	Un	-	92479741	92482432	2691	544	59.31	10.84	50	87	82.49	54.74	-0.804	Nucleus.	AtIQD17	OsIQD14

## Sheet: Table S3
Table S3. Conserved amino acids composition of IQ domain in different species.
Position in the alignment	Consensus motif amino acid frequency
	TaIQ motif	OsIQ motif	AtIQ motif	ZmIQ motif
6	I(63.88%), L(24.33%), V(3.04%)	I(47.22%), L(38.89%), V(8.33%)	I(61.7%), L(29.79%), V(8.51%)	I(55.81%), L(34.88%), V(2.33%)
7	Q(100%)	Q(100%)	Q(100%)	Q(100%)
11	R(98.48%)	R(100%)	R(95.74%)	R(100%)
12	G(69.58%)	G(86.11%)	G(85.11%)	G(81.4%)
16	R(92.78%)	R(94.44%)	R(94.74%)	R(93.02%)

## Sheet: Table S4
Table S4. Predicted calmodulin-binding sites in wheat IQD proteins.
TaIQDs	Subgroup	Start	End	IQ domain sequences	IQ Domain position	Up-distance (bp)	Down-distance (bp)	Predicted calmodulin-binding sequence
TaIQD-1A-2	I	131	151	IQ1:AAAVRIQTAFRGFLAKKALR	downstream		0	(113)VRLTNKGR AAHAGEHRGP A(131)
TaIQD-1A-2	I	153	173	IQ2:KALVKLQALVRGYLVRKQAA	downstream		22
TaIQD-1A-4	I	739	758	IQ1:SASKIQRKVRSFLARRNFI	overlap			(740)S ASKIQRK(747)
TaIQD-1A-4	I	761	781	IQ2:MSSVQLQAMCRGQIARHYYE	downstream		14
TaIQD-1A-4	I	786	806	IQ3:AASLKIQTYYRMHFARKNYK	downstream		39
TaIQD-1A-4	I	857	877	IQ4:KAAITTQCAWRGRVARRELR	downstream		110
TaIQD-1A-6	I	79	99	IQ1:EAAVLIQKAFRGYLARKALR	downstream		30	(32)IERRRWSFA KARSSVADA(49)
TaIQD-1A-6	I	101	120	IQ2:KSLVKLQALVRGYLVRKQA	downstream		52
TaIQD-1B-2	I	131	151	IQ1:AAAVRIQTAFRGFLAKKALR	downstream		0	(113)VRLTNKGR AAHAGEHRGP A(131)
TaIQD-1B-2	I	153	173	IQ2:KALVKLQALVRGYLVRKQAA	downstream		22
TaIQD-1B-4	I	739	758	IQ1:SASKIQRKVRSFLARRNFI	overlap			(740)S ASKIQRK(747)
TaIQD-1B-4	I	761	781	IQ2:MSSVQLQAMCRGQIARHYYE	downstream		14
TaIQD-1B-4	I	786	806	IQ3:AASLKIQTYYRMHFARKNYK	downstream		39
TaIQD-1B-4	I	857	877	IQ4:KAAITTQCAWRGRVARRELR	downstream		110
TaIQD-1B-6	I	79	99	IQ1:EAAVLIQKAFRGYLARKALR	downstream		30	(32)IERRRWSFA KARSSVADA(49)
TaIQD-1B-6	I	101	120	IQ2:KSLVKLQALVRGYLVRKQA	downstream		52
TaIQD-1D-2	I	131	151	IQ1:AAAVRIQTAFRGFLAKKALR	downstream		0	(113)VRLTNKGR AAHAGEHRGP A(131)
TaIQD-1D-2	I	153	173	IQ2:KALVKLQALVRGYLVRKQAA	downstream		22
TaIQD-1D-4	I	616	635	IQ1:SASKIQRKVRSFLARRNFI	overlap			(617)SASK IQRK(624)
TaIQD-1D-4	I	638	658	IQ2:MSSVQLQAMCRGQIARHYYE	downstream		14
TaIQD-1D-4	I	663	683	IQ3:AASLKIQTYYRMHFARKNYK	downstream		39
TaIQD-1D-4	I	686	706	IQ4:SASTTIQSALRGMAARNEFH	downstream		62
TaIQD-1D-4	I	734	754	IQ5:KAAITTQCAWRGRLARRELR	downstream		110
TaIQD-1D-6	I	79	99	IQ1:EAAVLMQKAFRGYLARKALR	downstream		30	(32)VERRRWSFA KARSSVADA(49)
TaIQD-1D-6	I	101	120	IQ2:KSLVKLQALVRGYLVRKQA	downstream		52
TaIQD-2A-1	I	843	863	IQ1:SAAVRIQNKFRGWKGRKEFM	upstream	19		(882)RRNYKKVVW SVGIVEKVI(899)
TaIQD-2A-1	I	866	886	IQ2:QKIIKIQAHIRGHQVRRNYK	overlap
TaIQD-2A-4	I	742	762	IQ1:RAAARIQNHFRTWKVRRNFK	upstream	19		(781)RRQYRKVIWS VGVVEKAILR WRKK(804)
TaIQD-2A-4	I	765	785	IQ2:RQAIRIQAAYRGHQVRRQYR	overlap
TaIQD-2A-5	I	861	881	IQ1:KAAVSIQKKYRGWKGRKNFL	upstream	19		(900)R KKYKTFVSTV SVLEKVILRW RRKGH(925)
TaIQD-2A-5	I	884	904	IQ2:RNVVKIQAHVRGHQVRKKYK	overlap
TaIQD-2A-7	I	125	145	IQ1:AAAARIQATFRGYLARKALC	upstream	17		(162)VRKQARATL RR(172)
TaIQD-2A-7	I	148	167	IQ2:GLVKLQALIRGHLVRKQAR	overlap
TaIQD-2B-1	I	844	864	IQ1:SAAVRIQNKFRGWKGRKEFM	upstream	19		(883)RRNYKKVV WSVGIVEKVI(900)
TaIQD-2B-1	I	867	887	IQ2:QKIIKIQAHVRGHQVRRNYK	overlap
TaIQD-2B-4	I	576	596	IQ1:RAAARIQNHFRTWKVRRNFT	upstream	19		(615)RRQYRK VIWSVGVVEK AILRWRKK(638)
TaIQD-2B-4	I	599	619	IQ2:RQAIRIQAAYRGHQVRRQYR	overlap
TaIQD-2B-5	I	826	846	IQ1:KAAVSIQKKYRGWKGRKNFL	upstream	19		(865)RKKYKT FVSTVSVLEK VILRWRRKGH(890)
TaIQD-2B-5	I	849	869	IQ2:RNVVKIQAHVRGHQVRKKYK	overlap
TaIQD-2B-6	I	119	139	IQ1:WAAVRIQAAFRGYLARRALK	upstream	10		(149)AL VRGNIVRRQA AETL(164)
TaIQD-2B-7	I	123	143	IQ1:AAAARIQATFRGYLARKALC	upstream	17		(160)V RKQARATLR(169)
TaIQD-2B-7	I	145	165	IQ2:RGLVKLQALIRGHLVRKQAR	overlap
TaIQD-2D-1	I	843	863	IQ1:SAAVRIQNKFRGWKGRKEFM	upstream	19		(882)RRNYKKVIW SVGIVEKVI(899)
TaIQD-2D-1	I	866	886	IQ2:QKIIKIQAHIRGHQVRRNYK	overlap
TaIQD-2D-4	I	742	762	IQ1:RAAARIQNHFRTWKVRRNFK	upstream	19		(781)RRQYRKVIWS VGVVEKAILR WRKK(804)
TaIQD-2D-4	I	765	785	IQ2:RQAIRIQAAYRGHQVRRQYR	overlap
TaIQD-2D-5	I	861	881	IQ1:KAAVSIQKKYRGWKGRKNFL	upstream	19		(900)R KKYKTFVSTV SVLEKVILRW RRKGH(925)
TaIQD-2D-5	I	884	904	IQ2:RNVVKIQAHVRGHQVRKKYK	overlap
TaIQD-2D-6	I	115	135	IQ1:WAAVRIQAAFRGYLARRALK	upstream	10		(145)ALVRGN IVRRQAAETL(160)
TaIQD-2D-7	I	126	146	IQ1:AAAARIQATFRGYLARKALC	upstream	9		(155)QALIRG HLVRKQARAT(170)
TaIQD-2D-7	I	149	168	IQ2:GLVKLQALIRGHLVRKQAR	overlap
TaIQD-3A-2	I	139	159	IQ1:SAAVKIQTAFRGFLAKKALR	overlap			(136)RGRAS AAVKIQTAFR GF(152)
TaIQD-3A-2	I	162	181	IQ2:GLVKLQALVRGYLVRKQAA	downstream		10
TaIQD-3A-3	I	735	755	IQ1:KAARIIQRLMRTYIARKQFV	downstream		229	(496)IEKKG GLIALL(506)
TaIQD-3A-3	I	758	778	IQ2:RSATHLQSFVRGTLVRNLYE	downstream		252
TaIQD-3A-3	I	783	803	IQ3:AAAVKIQKNVRRHKARESYL	downstream		277
TaIQD-3A-3	I	831	851	IQ4:KAAVHIQARWRCHRDYSHYK	downstream		325
TaIQD-3A-5	I	784	804	IQ1:AAALKIQKNIRRYFARRTYS	upstream	57		(861)YQCAWRGRVA RRELRQLKMA(880)
TaIQD-3A-7	I	85	105	IQ1:KAAVVIQKAFRGYLARKALR	downstream		63	(9)KR LLTGRKEAHG GG(22)
					overlap			(84)EEKAAVV IQKAFRGYLA(100)
TaIQD-3A-7	I	107	126	IQ2:RSLVKLQALVRGYLVRKQA	downstream		7
TaIQD-3A-10	I	578	598	IQ1:RATLSIQKNFRRWKKRKEYQ	upstream	32		(630)L EKIMLRWFRK GVG(643)
TaIQD-3A-10	I	601	621	IQ2:KNVIKIQARFRAHRERNKYK	upstream	9
TaIQD-3B-2	I	137	157	IQ1:SAAVKIQTAFRGFLAKKALR	overlap			(139)AA VKIQTAFRGF LAKKALRA(158)
TaIQD-3B-2	I	160	179	IQ2:GLVKLQALVRGYLVRKQAA	overlap			(161)GLVKLQALVR GYLVRKQAAA(180)
TaIQD-3B-3	I	735	755	IQ1:KAARIIQRLMRTYIARKQFV	downstream		229	(496)IEKKG GLIALL(506)
TaIQD-3B-3	I	758	778	IQ2:RSATHLQSFVRGTLVRNLYE	downstream		252
TaIQD-3B-3	I	783	803	IQ3:AAAVKIQKNVRRHKARESYL	downstream		277
TaIQD-3B-3	I	831	851	IQ4:KAAVHIQARWRCHRDYSHYK	downstream		325
TaIQD-3B-5	I	784	804	IQ1:AAALKIQKNIRRYFARRTYS	upstream	60		(864)AWRGRVA RRELRQLKMA(880)
TaIQD-3B-7	I	86	106	IQ1:KAAVVIQKAFRGYLARKALR	downstream		64	(9)KR LLTGRKEAHG GG(22)
					overlap			(85)EEKAAV VIQKAFRGYL A(101)
TaIQD-3B-7	I	108	127	IQ2:RSLVKLQALVRGYLVRKQA	downstream		7
TaIQD-3B-10	I	603	623	IQ1:RAALSIQKNFRCWKKRKEYQ	upstream	32		(655)LEKIML RWFRKGVG(668)
TaIQD-3B-10	I	626	646	IQ2:KNVIKIQARFRAHRERNKYK	upstream	9
TaIQD-3D-2	I	139	159	IQ1:SAAVKIQTAFRGFLAKKALR	overlap			(136)RGRAS AAVKIQTAFR GF(152)
TaIQD-3D-2	I	162	181	IQ2:GLVKLQALVRGYLVRKQAA	downstream		10
TaIQD-3D-3	I	735	755	IQ1:KAARIIQRLMRTYIARKQFV	downstream		229	(496)IEKKG GLIALL(506)
TaIQD-3D-3	I	758	778	IQ2:RSTTHLQSFVRGTLVRNLYE	downstream		252
TaIQD-3D-3	I	783	803	IQ3:AAAVKIQKNVRRHKARESYL	downstream		277
TaIQD-3D-3	I	831	851	IQ4:KAAVHIQARWRCHRDYSHYK	downstream		325
TaIQD-3D-5	I	784	804	IQ1:AAVLKIQKNIRRYFARRTYS	upstream	57		(861)YQCAWRGRVA RRELRQLKMA(880)
TaIQD-3D-7	I	90	110	IQ1:KAAVVIQKAFRGYLARKALR	downstream		65	(12)LKRLLTGRK EAHGG(25)
					overlap			(80)E KAAVVIQKAF RGYLA(95)
TaIQD-3D-7	I	112	131	IQ2:RSLVKLQALVRGYLVRKQA	downstream		17
TaIQD-3D-10	I	577	597	IQ1:RAALSIQKNFRCWKKRKEYQ	upstream	32		(629)LE KIMLRWFRKG VG(642)
TaIQD-3D-10	I	600	620	IQ2:KNVIKIQARFRAHRERNKYK	upstream	9
TaIQD-4A-1	I	133	153	IQ1:AAAVRIQASFRGYLARTALC	upstream	13		(166)RGQLV RKQAKATLR(179)
TaIQD-4A-1	I	155	175	IQ2:RGIVKLQALVRGQLVRKQAK	overlap
TaIQD-4A-2	I	759	779	IQ1:TCATQLQAVCRGTTARRLYE	downstream		353	(398)DAL SRIVYS(406)
TaIQD-4A-2	I	832	852	IQ2:KAAVIIQSRCRCHLARSRYV	downstream		426
TaIQD-4A-2	I	855	875	IQ3:KAILVTQCAWRGKIARRELR	overlap			(860)V TQCAWRGKIA RRELRQ(876)
TaIQD-4A-3	I	885	905	IQ1:AAATRIQNKFRGWKGRKEFL	upstream	26		(931)IWSVGIVEKV ILRWRRRGAG LRGFR(955)
TaIQD-4A-3	I	908	928	IQ2:QRIVKIQAHVRGHQVRKHYR	upstream	3
TaIQD-4B-1	I	132	152	IQ1:AAAVRIQASFRGYLARAALC	upstream	13		(165)RGQLVR KQAKATLR(178)
TaIQD-4B-1	I	154	174	IQ2:RGIVKLQALVRGQLVRKQAK	overlap
TaIQD-4B-3	I	871	891	IQ1:AAATRIQNKFRGWKGRKEFL	upstream	26		(917)IWSV GIVEKVILRW RRRGAGLRGF R(941)
TaIQD-4B-3	I	894	914	IQ2:QRIVKIQAHVRGHQVRKHYR	upstream	3
TaIQD-4D-1	I	129	149	IQ1:AAAVRIQASFRGYLARAALC	upstream	13		(162)RGQLVRKQA KATLR(175)
TaIQD-4D-1	I	151	171	IQ2:RGIVKLQALVRGQLVRKQAK	overlap
TaIQD-4D-3	I	884	904	IQ1:AAATRIQNKFRGWKGRKEFL	upstream	26		(930)I WSVGIVEKVI LRWRRRGAGL RGFR(954)
TaIQD-4D-3	I	907	927	IQ2:QRIVKIQAHVRGHQVRKHYR	upstream	3
TaIQD-5A-2	I	112	132	IQ1:AAAVKIQAAFRSYLARTALC	upstream	17		(149)VR RQADMTLRRI QALVAAQ(167)
TaIQD-5A-2	I	134	154	IQ2:RGMVKLQAIVRGQLVRRQAD	overlap
TaIQD-5A-5	I	133	153	IQ1:AAAIKIQSVFRSYLARKALC	downstream		13	(109)QA AAAVVRYAAS(120)
TaIQD-5A-5	I	156	174	IQ2:GLVKLQALVRGHLVRRQA	upstream	265		(439)TS TMRTAATSMY CW(452)
TaIQD-5A-6	I	735	755	IQ1:NAVRLIQRRIRTHLMRKEFV	upstream	93		(848)VAY KLQKR(855)
TaIQD-5A-6	I	758	778	IQ2:KASIQTQKFWRARLARKLFE	upstream	70
TaIQD-5A-6	I	854	874	IQ3:RASLILQCSWRGRVARKELR	overlap
TaIQD-5A-10	I	576	594	IQ1:AAVRIQSAYRGYHVRRWQ	overlap			(577)AAVR IQSAYRGYHV RRWQP(595)
TaIQD-5B-5	I	132	152	IQ1:AAAIKIQSVFRSYLARKALC	downstream		13	(108)QAA AAVVRYAAS(119)
TaIQD-5B-5	I	155	173	IQ2:GLVKLQALVRGHLVRRQA	upstream	266		(439)TS TMRTAATSMY CW(452)
TaIQD-5B-6	I	735	755	IQ1:NAVRLIQRRIRTHLMRKEFV	upstream	93		(848)VAY KLQKR(855)
TaIQD-5B-6	I	758	778	IQ2:KASIQTQKFWRARLARKLFE	upstream	70
TaIQD-5B-6	I	854	874	IQ3:RASLILQCSWRGRVARKELR	overlap
TaIQD-5B-9	I	670	690	IQ1:AAAARIQNKFRGWKGRKEFL	overlap			(686)RKEFL LIRQRIVKIQ A(701)
TaIQD-5B-9	I	693	713	IQ2:QRIVKIQAHVRGHQVSKHYR	upstream	9		(722)MENVILRWR QQ(732)
TaIQD-5B-11	I	759	779	IQ1:TCATQLQAVCRGTTARRLYE	downstream		302	(449)DA LSRIVYS(457)
TaIQD-5B-11	I	832	852	IQ2:KAAVIIQSRCRCHLARSRYV	downstream		375
TaIQD-5B-11	I	855	875	IQ3:KAILVTQCAWRGKIARRELR	overlap			(860)V TQCAWRGKIA RRELRQ(876)
TaIQD-5D-5	I	132	152	IQ1:AAAIKIQSVFKSYLARKALC	downstream		13	(108)QAA AAVVRYAAS(119)
TaIQD-5D-5	I	155	173	IQ2:GLVKLQALVRGHLVRRQA	upstream	267		(440)T STMRTAATSM YCW(453)
TaIQD-5D-6	I	735	755	IQ1:NAVRLIQRRIRTHLMRKEFV	upstream	93		(848)VAY KLQKR(855)
TaIQD-5D-6	I	758	778	IQ2:KASIQTQKFWRARLARKLFE	upstream	70
TaIQD-5D-6	I	854	874	IQ3:RASLILQCSWRGRVARKELR	overlap
TaIQD-5D-12	I	738	757	IQ1:SAKKIQTKVRSFLCRKKYV	overlap			(743)IQTKVRSF LCRKK(755)
TaIQD-5D-12	I	809	828	IQ2:ASTTIQCGLRGMAARKKLR	downstream		25	(772)GTLARRLYE NLRR(784)
TaIQD-5D-12	I	833	853	IQ3:KAAVIIQTRCRCHLARSRYV	upstream	10		(863)QCRWRGRI ARKELR(876)
TaIQD-5D-12	I	856	876	IQ4:KATLATQCRWRGRIARKELR	overlap
TaIQD-6A-1	I	735	755	IQ1:NAARRIQSCFRTFAARKEFV	overlap			(743)SCFRTFAA RKEFVKTKKA S(761)
TaIQD-6A-1	I	783	803	IQ2:AAAIILQKYARRLLLQRNYH	downstream		22
TaIQD-6A-1	I	807	826	IQ3:AALLIQSCIRGFIARRYFS	downstream		46
TaIQD-6A-1	I	854	874	IQ4:QATIAIQCAWRQKLARRELR	downstream		93
TaIQD-6A-2	I	759	779	IQ1:RSAVQIQTVCRGELARRVYQ	overlap			(773)LARRVYQG LRREAAS(787)
TaIQD-6A-2	I	784	804	IQ2:AASLKIQTRYRMHNARKAYT	overlap
TaIQD-6A-2	I	807	827	IQ3:ASALTIQSSLRGMAARKEIH	downstream		20
TaIQD-6A-2	I	832	852	IQ4:RAAIIIQTRCRQFLARLAYS	overlap			(832)TRAAIIIQT RCRQFLARLA YSRTRKAAIT TQCFWRGKVA RKELRKLKLA AR(882)
TaIQD-6A-2	I	855	875	IQ5:KAAITTQCFWRGKVARKELR	overlap
TaIQD-6B-1	I	735	755	IQ1:NAARRIQSCFRTFAARKEFV	overlap			(743)SCFRTFAA RKEFVKTKKA SISIQAYCRG CFARKIYKIR RETAAAIILQ KYAR(794)
TaIQD-6B-1	I	758	778	IQ2:KASISIQAYCRGCFARKIYK	overlap
TaIQD-6B-1	I	783	803	IQ3:AAAIILQKYARRLLLQRNYH	overlap
TaIQD-6B-1	I	807	826	IQ4:AALLIQSCIRGFIARRYFS	upstream	0		(826)SAIRE QKAALVIQSF WRKRKVA(847)
TaIQD-6B-1	I	854	874	IQ5:QATIAIQCAWRQKLARRELR	downstream		7
TaIQD-6B-2	I	759	779	IQ1:RSAVQIQTVCRGELARIVYQ	downstream		41	(705)RIVYQG LRREAASL(718)
					downstream		10	(743)QRKVRSF(749)
TaIQD-6B-2	I	784	804	IQ2:AASLKIQTRYRMHNARKAYT	upstream	26		(830)R QTRAAIIIQT RCRQFLARLDYSRTRKAAIT TQCIWRGKVA RKELRKLKLA ARETG(885)
TaIQD-6B-2	I	807	827	IQ3:ASALTIQSSLRGMAARKEIH	upstream	3
TaIQD-6B-2	I	832	852	IQ4:RAAIIIQTRCRQFLARLDYS	overlap
TaIQD-6B-2	I	855	875	IQ5:KAAITTQCIWRGKVARKELR	overlap
TaIQD-6D-1	I	735	755	IQ1:NAARRIQSCFRTFAARKEFV	overlap			(743)SCFRTFAA RKEFVKTKKA S(761)
TaIQD-6D-1	I	758	778	IQ2:KASISLQAYCRGCFARKMYK	overlap
TaIQD-6D-1	I	783	803	IQ3:AAAIILQKYARRLLLQRNYH	overlap			(783)TAAAIILQ KYAR(794)
TaIQD-6D-1	I	807	826	IQ4:AALLIQSCIRGFIARRYFS	upstream	0		(826)SAIRE QKAALVIQSF WRKRKVA(847)
TaIQD-6D-1	I	854	874	IQ5:QATIAIQCAWRQKLARRELR	downstream		7
TaIQD-6D-2	I	759	779	IQ1:RSAVQIQTVCRGELARRVYQ	downstream		11	(744)RKVRS(748)
					overlap			(773)LARRVYQG LRREAAS(787)
TaIQD-6D-2	I	784	804	IQ2:AASLKIQTRYRMHNARKAYT	overlap
TaIQD-6D-2	I	807	827	IQ3:ASALTIQSSLRGMAARKEIH	upstream	5		(832)TRAAIIIQT RCRQFLARLDYSRTRKAAIT TQCFWRGKVA RKELRKLKLA AR(882)
TaIQD-6D-2	I	832	852	IQ4:RAAIIIQTRCRQFLARLDYS	overlap
TaIQD-6D-2	I	855	875	IQ5:KAAITTQCFWRGKVARKELR	overlap
TaIQD-7A-2	I	129	149	IQ1:YAAIVVQTAFRGYLARRALR	upstream	116		(265)TRKDAA LKRERALSYA(280)
TaIQD-7A-2	I	152	171	IQ2:GLVKLQALVRGHNVRKQAN	upstream	639		(810)V LVIQAALRAM AARNEFRHK(829)
TaIQD-7B-1	I	759	779	IQ1:KASVCFQAVWRGTLACKLYD	downstream		513	(223)FDKHGRIS GAAVRT(246)
TaIQD-7B-1	I	784	804	IQ2:AASVKIQKNQRGHQARRSYK	downstream		538
TaIQD-7B-1	I	832	852	IQ3:KAAVTIQARYRCHRAHSYHK	downstream		586
TaIQD-7B-1	I	855	875	IQ4:AAAIVAQCRWRGRIARKELR	downstream		609
TaIQD-7B-2	I	130	150	IQ1:YAAVVVQTAFRGYLARRALR	upstream	116		(266)TRKDA ALKRERALSY A(271)
TaIQD-7B-2	I	153	172	IQ2:GLVKLQALVRGHNVRKQAN	upstream	94
TaIQD-7D-1	I	759	779	IQ1:KASVCFQAVWRGTLACKLYD	downstream		513	(223)FDKHGRIS GAAVRT(246)
TaIQD-7D-1	I	784	804	IQ2:AASVKIQKNQRGHQARRSYK	upstream	6		(810)V LVIQAALRAM AARNEFRHK(829)
TaIQD-7D-1	I	832	852	IQ3:KAAVTIQARYRCHRAHSYHK	downstream		3
TaIQD-7D-1	I	855	875	IQ4:AAAIVAQCRWRGRIARKELR	downstream		26
TaIQD-U-1	I	130	150	IQ1:YAAIVVQTAFRGYLARRALR	upstream	116		(266)TRKDA ALKRERALSY A(271)
TaIQD-U-1	I	153	172	IQ2:GLVKLQALVRGHNVRKQAN	upstream	94
TaIQD-U-2	I	107	127	IQ1:AAAVKIQSAFRSYLARTALC	upstream	17		(144)VRRQADM TLRRIQALVA AQ(162)
TaIQD-U-2	I	129	149	IQ2:RGMVKLQAIVRGQLVRRQAD	overlap
TaIQD-1A-7	II	113	133	IQ1:QAAVKAQAAFRGYLARRAFR	upstream	34		(167)FQAI VRGRNVRLSS(180)
TaIQD-1A-7	II	135	154	IQ2:KGIIRLQALIRGHLVRRQA	upstream	13
TaIQD-1B-7	II	114	134	IQ1:QAAVKAQAAFRGYLARRAFR	upstream	34		(168)FQA IVRGRNVRLS S(181)
TaIQD-1B-7	II	136	155	IQ2:KGIIRLQALIRGHLVRRQA	upstream	13
TaIQD-1D-7	II	114	134	IQ1:QAAVKAQAAFRGYLARRAFR	upstream	34		(168)FQA IVRGRNVRLS S(181)
TaIQD-1D-7	II	136	155	IQ2:KGIIRLQALIRGHLVRRQA	upstream	13
TaIQD-3A-4	II	97	117	IQ1:LAAVKAQAAFRGYLARRAFR	upstream	37		(154)LVRGRNV RLSSAA(166)
TaIQD-3A-4	II	119	139	IQ2:KGIIRLQALIRGHLVRRQAV	upstream	15
TaIQD-3B-4	II	97	117	IQ1:LAAVKAQAAFRGYLARRAFR	upstream	38		(155)VRGRNV RFSSAATQL(169)
TaIQD-3B-4	II	119	139	IQ2:KGIIRLQALIRGHLVRRQAV	upstream	16
TaIQD-3D-4	II	97	117	IQ1:LAAVKAQAAFRGYLARRAFR	upstream	38		(155)VRGRNV RISSAA(166)
TaIQD-3D-4	II	119	139	IQ2:KGIIRLQALIRGHLVRRQAV	upstream	16
TaIQD-1A-1	III	112	132	IQ1:LAAIKIQTAFRGYLARRALR	upstream	90		(222)EAAIRRERA LAYAFSH(237)
TaIQD-1A-5	III	120	140	IQ1:LAAVRIQTACRGYLVRKGYK	overlap			(124)VRIQTAC RGYLVRKGYK ARAQA(145)
TaIQD-1B-1	III	112	132	IQ1:LAAIKIQTAFRGYLARRALR	upstream	90		222-EAAIRRERA LAYAFSH(237)
TaIQD-1B-5	III	128	148	IQ1:LAVVRIQTACRGYLVRKGYK	overlap			(132)VRIQTACRG YLVRKGYKAR AQA(153)
TaIQD-1D-1	III	110	130	IQ1:LAAIKIQTAFRGYLARRALR	upstream	90		(220)E AAIRRERALA YAFSH(235)
TaIQD-1D-5	III	128	148	IQ1:LAAIRIQTACRGYLVRKGYK	overlap			(133)RIQTACRG YLVRKGYKAR AQA(153)
TaIQD-2B-3	III	723	743	IQ1:KAATIIQAQIRRIIAKNRYH	overlap			(735)RIIAKN RYHKLRKSIS I(751)
					upstream	54		(797)RFVR MRRSAIVIQQ A(811)
TaIQD-2B-3	III	987	1007	IQ2:SAATKIQSHWRGFTMRMCFT	downstream		17	(960)Q KIQFAYRRFV(970)
TaIQD-2B-3	III	1104	1124	IQ3:LSAISIQSSVRGWLARKQAK	downstream		7	(1085)YSALRL QRWWRKV(1097)
TaIQD-2B-3	III	1147	1164	IQ4:RAVTTIQSHVRGWIARQ	downstream		50
TaIQD-2B-3	III	1170	1190	IQ5:KSITIIQSFVKAYLVRKASK	overlap			(1156)HVRGW IARQFAIRKR KSITIIQSFV KAYLVRKASK Q(1191)
TaIQD-2D-3	III	722	742	IQ1:KAATIIQAQIRRIIAKNRYH	overlap			(735)-IIAKNR YHELRKSISI(750)
					upstream	51		(793)-ERHRFVRM RRSAIVIQQA(810)
TaIQD-2D-3	III	986	1006	IQ2:SAATKIQSHWRGFTMRMCFT	downstream		17	(960)K IQFAYRRFV(969)
TaIQD-2D-3	III	1103	1123	IQ3:LSAISIQSSVRGWLARKQAK	downstream		6	(1088)RLQ RWWRKVL(1097)
TaIQD-2D-3	III	1146	1163	IQ4:RAVTTIQSHVRGWIARQ	overlap			(1155)HVRGWI ARQFAIRKRK SITII(1175)
TaIQD-2D-3	III	1169	1189	IQ5:KSITIIQSFVKAHHVRKASK	overlap
TaIQD-3A-8	III	142	162	IQ1:LAAVKIQTAFRGYLARRALR	upstream	6		(168)VRL KSLVDGNAVK RQT(183)
					upstream	93		(255)AALRRE RALAYAFSHQ WK(272)
TaIQD-3A-9	III	217	237	IQ1:AAAVAIQAAFRGYSARRSYR	overlap			(231)SARRSYRSLR(240)
TaIQD-3A-11	III	157	177	IQ1:LAATKIQTAFRGHLARRALR	upstream	90		(267)EAAA RRERALAYAF S(281)
TaIQD-3B-8	III	142	162	IQ1:LAAVKIQTAFRGYLARRALR	upstream	6		(168)VRL KSLVDGNAVK RQT(183)
					upstream	93		(255)AALRRE RALAYAFSHQ WK(272)
TaIQD-3B-9	III	218	238	IQ1:AAAVAIQAAFRGYSARRSYR	overlap			(232)SARRSYRSL R(241)
TaIQD-3B-11	III	149	169	IQ1:LAATKIQTAFRGHLARRALR	upstream	90		(259)EA AARRERALAY AFS(273)
TaIQD-3D-8	III	142	162	IQ1:LAAVKIQTAFRGYLARRALR	upstream	6		(168)VRL KSLVDGNAVK RQT(183)
					upstream	93		(255)AALRRE RALAYAFSHQ WK(272)
TaIQD-3D-9	III	216	236	IQ1:AAAVAIQAAFRGYSARRSYR	overlap			(230)S ARRSYRSLR(239)
TaIQD-3D-11	III	122	142	IQ1:LAATKIQTAFRGHLARRALR	downstream		94	(21)DQQKLQRR(28)
TaIQD-4B-4	III	317	337	IQ1:VAAVTIQAYFRAHLARRAFK	downstream		70	(237)TARR RWLSSAS(247)
TaIQD-4D-4	III	318	338	IQ1:VAAVTIQAYFRAHLARRAFK	downstream		68	(236)GTARR RWLSSASKAV(250)
TaIQD-5A-3	III	122	140	IQ1:AVAIQSAYRGYLARRALR	upstream	15		(155)QAVRRQ TATTLRGLES(170)
TaIQD-5A-8	III	305	325	IQ1:VAAVTIQAYFRAHLARRAFK	upstream	6		(331)VRLQAVARGA YVRRQAE(347)
TaIQD-5B-3	III	124	142	IQ1:AVAIQSAYRGYLARRALR	upstream	8		(150)GQAVRRKTAAT LRGLES(166)
TaIQD-5D-3	III	122	140	IQ1:AVAIQSAYRGYLARRALR	upstream	14		(154)GQAVRRQ TAATLRGLES L(171)
TaIQD-7A-3	III	111	131	IQ1:RAAVRIQAFYRGYLARRALR	downstream		12	(90)R AMASRMARL(99)
TaIQD-7A-3	III	134	153	IQ2:GLVRLQALVRGHQVRRQVH	downstream		35
TaIQD-7B-3	III	111	131	IQ1:RAAVRIQAFYRGYLARRALR	downstream		12	(90)R AMASRMARL(99)
TaIQD-7B-3	III	134	153	IQ2:GLVRLQALVRGHQVRRQVH	downstream		35
TaIQD-7D-3	III	111	131	IQ1:RAAVRIQAFYRGYLARRALR	downstream		12	(90)R AMASRMARL(99)
TaIQD-7D-3	III	134	153	IQ2:GLVRLQALVRGHQVRRQVH	downstream		35
TaIQD-1A-3	IV	865	883	IQ1:GVLRVQSCFRGHQARRHA	downstream		66	(792)THQKFARR(799)
TaIQD-1A-3	IV	913	933	IQ2:RAATLVQKNLKGWLARRYFI	downstream		114
TaIQD-1A-3	IV	936	955	IQ3:KASVVVQSGIRGCLVRRCA	downstream		137
TaIQD-1A-8	IV	71	91	IQ1:WAAVRIQAAFRALLARRALK	upstream	239		(330)L TKAAKARLED IGGSRRG(347)
TaIQD-1A-8	IV	93	112	IQ2:RGIVRLQALVRGRLVRRQL	upstream	218
TaIQD-1B-8	IV	78	98	IQ1:WAAIRIQAAFRALLARRALK	upstream	14		(112)GRLVRRQLA VT(122)
TaIQD-1B-8	IV	100	119	IQ2:RGIVRLQALVRGRLVRRQL	overlap
TaIQD-1D-3	IV	857	875	IQ1:GVLRVQSCFRGYQARRHA	downstream		58	(792)THQKFARR(799)
TaIQD-1D-3	IV	905	925	IQ2:RAATLVQKNLRGWRARRYFI	downstream		106
TaIQD-1D-3	IV	928	947	IQ3:KASVVIQSGIRGCLVRRCA	downstream		129
TaIQD-1D-8	IV	74	94	IQ1:WAAVRIQAAFRALLARRALK	overlap			(66)RDFRV IRQEWAAVRI Q(81)
TaIQD-1D-8	IV	96	115	IQ2:RGIVRLQALVRGRLVRRQL	upstream	219		(334)LTKAAKA RLEDVGGSRR G(351)
TaIQD-2A-2	IV	916	935	IQ1:GALRIQRNFRGLHTRREYH	upstream	8		(943)ALQSFVRG EKARFRFDSL SKRWRAAVLI QKYTR(975)
TaIQD-2A-2	IV	987	1007	IQ2:KNIVVLQSVMRGCLARKKFK	downstream		12
TaIQD-2A-8	IV	213	233	IQ1:SAAIVIQSGIRTYNARQELS	upstream	14		(247)GHLV RRQAAESLQ(259)
TaIQD-2A-8	IV	235	254	IQ2:KDLVKLQAVIRGHLVRRQA	overlap
TaIQD-2B-2	IV	925	944	IQ1:GALRIQRNFRGLHTRREYH	downstream		495	(426)VRRAS(430)
					upstream	8		(952)ALQSFVRGE KARFRFDYLF KRWRAAVLIQ KYTR(984)
TaIQD-2B-2	IV	996	1016	IQ2:KNIVVLQSVIRGCLARKKFN	downstream		12
TaIQD-2B-8	IV	201	221	IQ1:SAAIVIQSGIRTYNARQELS	upstream	14		(235)GHLVRR QAAESLQ(247)
TaIQD-2B-8	IV	223	242	IQ2:KDLVKLQAVIRGHLVRRQA	overlap
TaIQD-2D-2	IV	536	556	IQ1:HGALRIQRNFRGLHTRREYY	upstream	1		(557)TLKK GATALQSFVR GEKARFRFDY LFKRWRAAVL IQKYTR(596)
TaIQD-2D-2	IV	608	628	IQ2:KNIVVLQSVMRGCLARKKFK	downstream		12
TaIQD-2D-8	IV	213	233	IQ1:SAAIVIQSGIRTYNARQELS	upstream	15		(248)-GHLVRRQAAESLQ(260)
TaIQD-2D-8	IV	235	254	IQ2:KDLVKLQAVIRGHLVRRQA	overlap
TaIQD-3A-1	IV	109	129	IQ1:WAAIRIQTAFRGFLARRALR	upstream	14		(143)GRQVRKQA AVTLRCMQAL VRVQARIRAR RVRMSTEGQA V(181)
					upstream	92		(221)EGAIKRERAI AY(232)
TaIQD-3A-6	IV	86	106	IQ1:WAAVRIQTAFRGFLARRALR	upstream	13		(119)RG RRVRKQLAVT VKCMQALV(138)
TaIQD-3B-1	IV	106	126	IQ1:WAAIRIQTAFRGFLARRALR	upstream	14		(140)G RQVRKQAAVT LRCMQALVRV QARIRARRVR MSTEGQAV(178)
TaIQD-3B-6	IV	85	105	IQ1:WAAVRIQTAFRGFLARRALR	upstream	13		(118)RGR RVRKQLAVTV KCMQALV(137)
TaIQD-3D-1	IV	107	127	IQ1:WAAIRIQTAFRGFLARRALR	upstream	14		(141)GRQVRKQAAV TLRCMQALVR VQARIRARRV RMSTEGQAV(179)
					upstream	92		(219)EG AIKRERAIAY(230)
TaIQD-3D-6	IV	86	106	IQ1:WAAVRIQTAFRGFLARRALR	upstream	13		(119)RG RRVRKQLAVT VKCMQALV(138)
TaIQD-5A-4	IV	101	120	IQ1:AATVIQSAFRAFLARRALR	upstream	94		(214)AAKR(217)
TaIQD-5A-4	IV	122	141	IQ2:KGIVLLQALVRGHVVRKQT	upstream	73
					overlap			(126)VLLQA LVRGHVVRKQ TA(142)
TaIQD-5A-1	IV	81	101	IQ1:QAATVIQSAFRAFLARRALR	downstream		59	(6)KWIKS LVGIKKHGKA QN(22)
TaIQD-5A-7	IV	96	114	IQ1:WAATIIQTAYRALLARRA	overlap			(109)LL ARRARRALKG L(121)
TaIQD-5A-7	IV	119	138	IQ2:GLVRLQALVRGHIVRKQAA	overlap
TaIQD-5B-1	IV	81	101	IQ1:QAAIVIQSAFRAFLARRALR	downstream		59	(6)KWIKS LVGIKKHGKA QN(22)
TaIQD-5B-4	IV	101	120	IQ1:AATVIQSAFRAFLARRALR	upstream	7		(127)LLQA LVRGYIVRKQ TA(142)
TaIQD-5B-4	IV	122	141	IQ2:KGIVLLQALVRGYIVRKQT	overlap
TaIQD-5B-7	IV	96	114	IQ1:WAATIIQTAYRALLARRA	overlap			(109)LL ARRARRALKG L(121)
TaIQD-5B-7	IV	119	138	IQ2:GLVRLQALVRGHIVRKQAA	overlap
TaIQD-5D-1	IV	81	101	IQ1:QAATIIQSAFRAFLARRALR	downstream		59	(6)KWIKS LVGIKKHGKA QN(22)
					upstream	32		(133)VKAQARVR ARQVRIGLE(149)
TaIQD-5D-4	IV	101	120	IQ1:AATVIQSSFRAFLARRALR	upstream	7		(127)LLQA LVRGYIVRKQ TA(142)
TaIQD-5D-4	IV	122	141	IQ2:KGIVLLQALVRGYIVRKQT	overlap

## Sheet: Table S5
Table S5. Distribution of subgroup members of IQDs in different species.
Species	Subgroup I	Subgroup II	Subgroup III	Subgroup IV	Sum
Arabidopsis thaliana	13	4	10	6	33
Solanum lycopersicum	15	6	10	3	34
Populus trichocarpa	19	4	12	5	40
Glycine max	27	6	24	10	67
Brassica rapa ssp. Pekinensis	17	9	9	-	35
Oryza sativa	11	1	10	6	29
Brachypodium distachyon	13	6	2	2	23
Zea mays	14	3	3	6	26
Phyllostachys edulis	9	2	9	9	29
Triticum aestivum	68	6	26	25	125

## Sheet: Table S6
Table S6. The Ka/Ks ratios for syntenic TaIQD genes.
Gene	TaIQDs	Chromosome	Start	End	Gene	TaIQDs	Chromosome	Start	End	t	N	S	dN	dS	dN/dS	Mya
TraesCS1A02G064100.1	TaIQD-1A-1	1A	45793606	45797826	TraesCS1B02G082100.1	TaIQD-1B-1	1B	65547252	65551108	0.1007	404.3	1035.7	0.0109	0.0917	0.1184	7.05385
TraesCS1A02G122900.1	TaIQD-1A-2	1A	140960645	140962807	TraesCS1B02G142100.1	TaIQD-1B-2	1B	190629188	190632300	0.0587	176.7	1185.3	0.0043	0.1223	0.0349	9.40769
TraesCS1A02G166900.1	TaIQD-1A-4	1A	299624485	299644459	TraesCS1B02G183200.1	TaIQD-1B-4	1B	330193821	330218044	0.086	788.8	2970.2	0.0221	0.0533	0.4153	4.1
TraesCS1A02G288100.1	TaIQD-1A-5	1A	485337870	485340350	TraesCS1B02G297500.1	TaIQD-1B-5	1B	517901878	517904438	0.1714	275.5	1284.5	0.0382	0.1451	0.2636	11.1615
TraesCS1A02G341900.1	TaIQD-1A-6	1A	531281089	531283948	TraesCS1B02G354600.1	TaIQD-1B-6	1B	584324452	584327112	0.1374	95.9	909.1	0.0193	0.297	0.0649	22.8462
TraesCS1A02G362400.1	TaIQD-1A-8	1A	543060516	543063497	TraesCS1B02G379600.1	TaIQD-1B-8	1B	612863317	612866299	0.1673	262.2	964.8	0.0236	0.1743	0.1353	13.4077
TraesCS1A02G064100.1	TaIQD-1A-1	1A	45793606	45797826	TraesCS1D02G064700.1	TaIQD-1D-1	1D	46181934	46185754	0.0865	414.7	1019.3	0.0101	0.075	0.1342	5.76923
TraesCS1B02G082100.1	TaIQD-1B-1	1B	65547252	65551108	TraesCS1D02G064700.1	TaIQD-1D-1	1D	46181934	46185754	0.0714	390.5	1043.5	0.0068	0.0692	0.0983	5.32308
TraesCS1A02G122900.1	TaIQD-1A-2	1A	140960645	140962807	TraesCS1D02G123800.1	TaIQD-1D-2	1D	126471856	126474754	0.0663	193.5	1168.5	0.0043	0.1294	0.0335	9.95385
TraesCS1B02G142100.1	TaIQD-1B-2	1B	190629188	190632300	TraesCS1D02G123800.1	TaIQD-1D-2	1D	126471856	126474754	0.059	178.2	1183.8	0.0034	0.1277	0.0267	9.82308
TraesCS1A02G162800.1	TaIQD-1A-3	1A	292077984	292090267	TraesCS1D02G159600.1	TaIQD-1D-3	1D	225698478	225710085	0.0849	986.1	2583.9	0.0091	0.0788	0.1149	6.06154
TraesCS1A02G166900.1	TaIQD-1A-4	1A	299624485	299644459	TraesCS1D02G174000.1	TaIQD-1D-4	1D	247511016	247535158	0.1314	729.6	2660.4	0.0327	0.0842	0.3885	6.47692
TraesCS1B02G183200.1	TaIQD-1B-4	1B	330193821	330218044	TraesCS1D02G174000.1	TaIQD-1D-4	1D	247511016	247535158	0.0592	1025.8	3132.2	0.0113	0.0454	0.2492	3.49231
TraesCS1A02G288100.1	TaIQD-1A-5	1A	485337870	485340350	TraesCS1D02G287100.1	TaIQD-1D-5	1D	385615809	385617839	0.1038	269.6	1290.4	0.0232	0.089	0.2607	6.84615
TraesCS1B02G297500.1	TaIQD-1B-5	1B	517901878	517904438	TraesCS1D02G287100.1	TaIQD-1D-5	1D	385615809	385617839	0.1547	281.5	1302.5	0.0373	0.1176	0.3174	9.04615
TraesCS1A02G341900.1	TaIQD-1A-6	1A	531281089	531283948	TraesCS1D02G344200.1	TaIQD-1D-6	1D	432807534	432809474	0.1141	100.7	919.3	0.0178	0.223	0.0798	17.1538
TraesCS1B02G354600.1	TaIQD-1B-6	1B	584324452	584327112	TraesCS1D02G344200.1	TaIQD-1D-6	1D	432807534	432809474	0.1617	118	893	0.028	0.2501	0.1119	19.2385
TraesCS1B02G374100.1	TaIQD-1B-7	1B	604548650	604552635	TraesCS1D02G361800.1	TaIQD-1D-7	1D	444361818	444365588	0.0871	490.3	1222.7	0.0133	0.0682	0.1952	5.24615
TraesCS1A02G362400.1	TaIQD-1A-8	1A	543060516	543063497	TraesCS1D02G367300.1	TaIQD-1D-8	1D	447254643	447257768	0.1141	270.2	956.8	0.016	0.1161	0.138	8.93077
TraesCS1B02G379600.1	TaIQD-1B-8	1B	612863317	612866299	TraesCS1D02G367300.1	TaIQD-1D-8	1D	447254643	447257768	0.1469	271.6	964.4	0.0162	0.1654	0.098	12.7231
TraesCS2A02G163000.1	TaIQD-2A-1	2A	115413507	115422090	TraesCS2B02G188800.1	TaIQD-2B-1	2B	164418775	164427330	0.0619	835.7	2242.3	0.0099	0.0494	0.2008	3.8
TraesCS2A02G470100.1	TaIQD-2A-7	2A	712980746	712983088	TraesCS2B02G492900.1	TaIQD-2B-7	2B	690907263	690909532	0.1356	214.2	1081.8	0.0201	0.1719	0.117	13.2231
TraesCS2A02G492300.1	TaIQD-2A-8	2A	724619572	724624982	TraesCS2B02G520500.1	TaIQD-2B-8	2B	715028282	715033708	0.0813	752.9	1782.1	0.0154	0.0549	0.28	4.22308
TraesCS2A02G163000.1	TaIQD-2A-1	2A	115413507	115422090	TraesCS2D02G169900.1	TaIQD-2D-1	2D	113911362	113919591	0.0233	804.4	2273.6	0.0035	0.0198	0.1787	1.52308
TraesCS2B02G188800.1	TaIQD-2B-1	2B	164418775	164427330	TraesCS2D02G169900.1	TaIQD-2D-1	2D	113911362	113919591	0.0588	818.5	2259.5	0.0089	0.049	0.182	3.76923
TraesCS2B02G247100.1	TaIQD-2B-3	2B	253261428	253269753	TraesCS2D02G227600.1	TaIQD-2D-3	2D	196343435	196357074	0.0676	1283.1	2901.9	0.0185	0.0317	0.5814	2.43846
TraesCS2B02G418900.1	TaIQD-2B-6	2B	600440674	600443169	TraesCS2D02G398300.1	TaIQD-2D-6	2D	511437009	511439613	0.1095	195	1173	0.0095	0.1988	0.0479	15.2923
TraesCS2A02G470100.1	TaIQD-2A-7	2A	712980746	712983088	TraesCS2D02G470000.1	TaIQD-2D-7	2D	574631280	574633497	0.1285	212	1084	0.0211	0.1541	0.1367	11.8538
TraesCS2B02G492900.1	TaIQD-2B-7	2B	690907263	690909532	TraesCS2D02G470000.1	TaIQD-2D-7	2D	574631280	574633497	0.1365	203.4	1092.6	0.022	0.1719	0.1278	13.2231
TraesCS2A02G492300.1	TaIQD-2A-8	2A	724619572	724624982	TraesCS2D02G492600.1	TaIQD-2D-8	2D	590239205	590244608	0.0737	772.7	1810.3	0.0129	0.0519	0.2481	3.99231
TraesCS2B02G520500.1	TaIQD-2B-8	2B	715028282	715033708	TraesCS2D02G492600.1	TaIQD-2D-8	2D	590239205	590244608	0.1002	717.8	1817.2	0.0174	0.0741	0.2343	5.7
TraesCS3A02G108100.1	TaIQD-3A-2	3A	73512378	73514437	TraesCS3B02G127100.1	TaIQD-3B-2	3B	104970381	104972481	0.1566	131.4	1257.6	0.013	0.4277	0.0303	32.9
TraesCS3A02G251400.1	TaIQD-3A-6	3A	471278391	471280893	TraesCS3B02G280900.1	TaIQD-3B-6	3B	451530157	451532598	0.077	331.2	958.8	0.0074	0.0787	0.0936	6.05385
TraesCS3A02G275900.1	TaIQD-3A-7	3A	505523600	505526171	TraesCS3B02G309600.1	TaIQD-3B-7	3B	498325074	498327684	0.1744	178.9	943.1	0.0241	0.2378	0.1012	18.2923
TraesCS3A02G352500.1	TaIQD-3A-8	3A	600339974	600343781	TraesCS3B02G385100.1	TaIQD-3B-8	3B	605267059	605271196	0.0674	427.3	1069.7	0.0038	0.0693	0.0542	5.33077
TraesCS3A02G398900.1	TaIQD-3A-9	3A	645637395	645641256	TraesCS3B02G431200.1	TaIQD-3B-9	3B	670023177	670026861	0.0887	179.3	1686.7	0.0133	0.1828	0.0726	14.0615
TraesCS3A02G538100.1	TaIQD-3A-11	3A	749341062	749345585	TraesCS3B02G603500.1	TaIQD-3B-11	3B	822903185	822907861	0.2412	354.6	1199.4	0.0516	0.1778	0.29	13.6769
TraesCS3B02G124000.1	TaIQD-3B-1	3B	97076190	97078793	TraesCS3D02G107700.1	TaIQD-3D-1	3D	61311367	61314011	0.0801	202.4	1099.6	0.0074	0.1314	0.0565	10.1077
TraesCS3A02G108100.1	TaIQD-3A-2	3A	73512378	73514437	TraesCS3D02G109900.1	TaIQD-3D-2	3D	63778901	63780895	0.1231	132.2	1250.8	0.0139	0.2979	0.0466	22.9154
TraesCS3B02G127100.1	TaIQD-3B-2	3B	104970381	104972481	TraesCS3D02G109900.1	TaIQD-3D-2	3D	63778901	63780895	0.1265	123.1	1253.9	0.0089	0.3809	0.0234	29.3
TraesCS3A02G209500.1	TaIQD-3A-3	3A	373326940	373351217	TraesCS3D02G212400.1	TaIQD-3D-3	3D	285111954	285126400	0.0173	1307.8	3264.2	0.0016	0.0163	0.0954	1.25385
TraesCS3B02G276000.1	TaIQD-3B-4	3B	445602528	445607754	TraesCS3D02G247300.1	TaIQD-3D-4	3D	346354612	346360377	0.0756	459.1	1184.9	0.019	0.0412	0.4602	3.16923
TraesCS3A02G251400.1	TaIQD-3A-6	3A	471278391	471280893	TraesCS3D02G251800.1	TaIQD-3D-6	3D	352612821	352615240	0.0798	322.8	970.2	0.0073	0.0846	0.086	6.50769
TraesCS3B02G280900.1	TaIQD-3B-6	3B	451530157	451532598	TraesCS3D02G251800.1	TaIQD-3D-6	3D	352612821	352615240	0.07	330	960	0.0042	0.0791	0.0531	6.08462
TraesCS3A02G275900.1	TaIQD-3A-7	3A	505523600	505526171	TraesCS3D02G275900.1	TaIQD-3D-7	3D	382629319	382632116	0.153	187	932	0.0266	0.1727	0.1539	13.2846
TraesCS3B02G309600.1	TaIQD-3B-7	3B	498325074	498327684	TraesCS3D02G275900.1	TaIQD-3D-7	3D	382629319	382632116	0.1096	185.3	942.7	0.0174	0.1339	0.13	10.3
TraesCS3A02G352500.1	TaIQD-3A-8	3A	600339974	600343781	TraesCS3D02G346500.1	TaIQD-3D-8	3D	457554464	457558725	0.0542	423.7	1073.3	0.0028	0.0567	0.0494	4.36154
TraesCS3B02G385100.1	TaIQD-3B-8	3B	605267059	605271196	TraesCS3D02G346500.1	TaIQD-3D-8	3D	457554464	457558725	0.0609	424.2	1072.8	0.0028	0.0646	0.0434	4.96923
TraesCS3A02G398900.1	TaIQD-3A-9	3A	645637395	645641256	TraesCS3D02G392900.1	TaIQD-3D-9	3D	508079513	508084009	0.1537	229.4	1627.6	0.0357	0.1612	0.2216	12.4
TraesCS3B02G431200.1	TaIQD-3B-9	3B	670023177	670026861	TraesCS3D02G392900.1	TaIQD-3D-9	3D	508079513	508084009	0.117	209.7	1650.3	0.0193	0.1938	0.0998	14.9077
TraesCS3A02G433300.1	TaIQD-3A-10	3A	674751244	674755263	TraesCS3D02G426700.1	TaIQD-3D-10	3D	539903862	539910357	0.1668	569.7	1554.3	0.0468	0.0797	0.5865	6.13077
TraesCS3B02G469100.1	TaIQD-3B-10	3B	715886740	715892083	TraesCS3D02G426700.1	TaIQD-3D-10	3D	539903862	539910357	0.0422	589	1538	0.0105	0.0234	0.45	1.8
TraesCS3A02G538100.1	TaIQD-3A-11	3A	749341062	749345585	TraesCS3D02G543500.1	TaIQD-3D-11	3D	613703281	613707523	0.2119	308.7	1155.3	0.0412	0.1807	0.2282	13.9
TraesCS3B02G603500.1	TaIQD-3B-11	3B	822903185	822907861	TraesCS3D02G543500.1	TaIQD-3D-11	3D	613703281	613707523	0.2371	313.6	1156.4	0.0429	0.2122	0.2021	16.3231
TraesCS4A02G028700.1	TaIQD-4A-1	4A	21051778	21053883	TraesCS4B02G277100.1	TaIQD-4B-1	4B	558725875	558728252	0.1776	191	1165	0.0292	0.2425	0.1202	18.6538
TraesCS4A02G028700.1	TaIQD-4A-1	4A	21051778	21053883	TraesCS4D02G275700.1	TaIQD-4D-1	4D	446651515	446653912	0.154	179.2	1167.8	0.0247	0.2249	0.1098	17.3
TraesCS4B02G277100.1	TaIQD-4B-1	4B	558725875	558728252	TraesCS4D02G275700.1	TaIQD-4D-1	4D	446651515	446653912	0.1621	183.6	1163.4	0.0279	0.2196	0.1272	16.8923
TraesCS4A02G407100.1	TaIQD-4A-3	4A	679981642	679990156	TraesCS4D02G304500.1	TaIQD-4D-3	4D	472932312	472941309	0.0498	783.2	2411.8	0.0071	0.0459	0.1542	3.53077
TraesCS4B02G330700.1	TaIQD-4B-4	4B	621671148	621673434	TraesCS4D02G327500.1	TaIQD-4D-4	4D	486907798	486909464	0.1526	290.4	894.6	0.0293	0.1174	0.2491	9.03077
TraesCS5A02G029600.2	TaIQD-5A-1	5A	25698618	25704674	TraesCS5B02G028200.1	TaIQD-5B-1	5B	27294672	27299651	0.1339	384.3	902.7	0.0312	0.0762	0.4092	5.86154
TraesCS5A02G029600.2	TaIQD-5A-1	5A	25698618	25704674	TraesCS5D02G037300.1	TaIQD-5D-1	5D	36476089	36482127	0.1146	366.5	908.5	0.0239	0.0735	0.3257	5.65385
TraesCS5A02G163000.1	TaIQD-5A-3	5A	348717683	348721221	TraesCS5B02G160400.1	TaIQD-5B-3	5B	295380499	295383504	0.0806	188.2	1215.8	0.0101	0.1354	0.0743	10.4154
TraesCS5A02G373000.1	TaIQD-5A-4	5A	571149994	571155567	TraesCS5B02G375000.1	TaIQD-5B-4	5B	552482573	552488375	0.115	367.2	940.8	0.0175	0.0916	0.1913	7.04615
TraesCS5A02G377500.1	TaIQD-5A-5	5A	574931819	574934000	TraesCS5B02G381100.1	TaIQD-5B-5	5B	558870075	558872417	0.1244	177.5	1202.5	0.0153	0.219	0.0696	16.8462
TraesCS5A02G386500.1	TaIQD-5A-6	5A	584049428	584062638	TraesCS5B02G391400.1	TaIQD-5B-6	5B	570635498	570645416	0.0946	1329.9	3338.1	0.0085	0.0895	0.0947	6.88462
TraesCS5A02G425800.1	TaIQD-5A-7	5A	611132861	611137572	TraesCS5B02G427800.1	TaIQD-5B-7	5B	603883827	603888053	0.1188	389.7	900.3	0.0206	0.0834	0.2472	6.41538
TraesCS5B02G028200.1	TaIQD-5B-1	5B	27294672	27299651	TraesCS5D02G037300.1	TaIQD-5D-1	5D	36476089	36482127	0.1147	379.3	892.7	0.0292	0.0596	0.4896	4.58462
TraesCS5A02G163000.1	TaIQD-5A-3	5A	348717683	348721221	TraesCS5D02G168000.1	TaIQD-5D-3	5D	262838385	262842844	0.0898	195.8	1232.2	0.0149	0.1244	0.1201	9.56923
TraesCS5B02G160400.1	TaIQD-5B-3	5B	295380499	295383504	TraesCS5D02G168000.1	TaIQD-5D-3	5D	262838385	262842844	0.0661	196.3	1207.7	0.0084	0.106	0.0792	8.15385
TraesCS5A02G373000.1	TaIQD-5A-4	5A	571149994	571155567	TraesCS5D02G382500.1	TaIQD-5D-4	5D	452235938	452241297	0.1538	374.5	933.5	0.0267	0.1124	0.238	8.64615
TraesCS5B02G375000.1	TaIQD-5B-4	5B	552482573	552488375	TraesCS5D02G382500.1	TaIQD-5D-4	5D	452235938	452241297	0.1185	364	944	0.0262	0.0738	0.3557	5.67692
TraesCS5A02G377500.1	TaIQD-5A-5	5A	574931819	574934000	TraesCS5D02G387500.1	TaIQD-5D-5	5D	457006913	457009165	0.1278	158.8	1224.2	0.0219	0.2024	0.1081	15.5692
TraesCS5B02G381100.1	TaIQD-5B-5	5B	558870075	558872417	TraesCS5D02G387500.1	TaIQD-5D-5	5D	457006913	457009165	0.1006	113.5	1272.5	0.0096	0.302	0.0317	23.2308
TraesCS5A02G386500.1	TaIQD-5A-6	5A	584049428	584062638	TraesCS5D02G396300.1	TaIQD-5D-6	5D	463974952	463984575	0.0619	1325.9	3342.1	0.006	0.0574	0.1051	4.41538
TraesCS5B02G391400.1	TaIQD-5B-6	5B	570635498	570645416	TraesCS5D02G396300.1	TaIQD-5D-6	5D	463974952	463984575	0.0847	1401.1	3266.9	0.0062	0.0796	0.0777	6.12308
TraesCS5B02G566200.1	TaIQD-5B-11	5B	710618839	710643857	TraesCS5D02G558600.1	TaIQD-5D-12	5D	560241672	560255453	0.1267	1101.6	3359.4	0.0223	0.103	0.2164	7.92308
TraesCS6A02G336500.1	TaIQD-6A-1	6A	570364363	570381142	TraesCS6B02G367000.1	TaIQD-6B-1	6B	640960303	640977727	0.0431	1163.8	3327.2	0.004	0.0441	0.0897	3.39231
TraesCS6A02G390800.1	TaIQD-6A-2	6A	605544576	605558756	TraesCS6B02G431400.1	TaIQD-6B-2	6B	699185727	699199314	0.0457	1067.6	3027.4	0.0027	0.0509	0.0526	3.91538
TraesCS6A02G336500.1	TaIQD-6A-1	6A	570364363	570381142	TraesCS6D02G316500.1	TaIQD-6D-1	6D	425884451	425901785	0.0517	1145.4	3345.6	0.0051	0.0525	0.0979	4.03846
TraesCS6B02G367000.1	TaIQD-6B-1	6B	640960303	640977727	TraesCS6D02G316500.1	TaIQD-6D-1	6D	425884451	425901785	0.0418	1117.3	3373.7	0.0036	0.0452	0.0795	3.47692
TraesCS6A02G390800.1	TaIQD-6A-2	6A	605544576	605558756	TraesCS6D02G377100.1	TaIQD-6D-2	6D	459821952	459835664	0.0291	1049.8	3045.2	0.002	0.032	0.0636	2.46154
TraesCS6B02G431400.1	TaIQD-6B-2	6B	699185727	699199314	TraesCS6D02G377100.1	TaIQD-6D-2	6D	459821952	459835664	0.043	1219.9	3310.1	0.0028	0.0457	0.0613	3.51538
TraesCS7A02G317400.1	TaIQD-7A-2	7A	457568641	457571259	TraesCS7B02G218800.1	TaIQD-7B-2	7B	408567032	408569777	0.0919	338.2	1290.8	0.0063	0.1234	0.0511	9.49231
TraesCS7A02G332500.1	TaIQD-7A-3	7A	485743582	485746319	TraesCS7B02G244900.1	TaIQD-7B-3	7B	453334625	453337726	0.1388	222	1107	0.0234	0.1604	0.1458	12.3385
TraesCS7B02G094100.1	TaIQD-7B-1	7B	107915903	107932369	TraesCS7D02G190300.1	TaIQD-7D-1	7D	145760302	145773486	0.0131	1178.6	3315.4	0.0018	0.0115	0.1592	0.884615
TraesCS7A02G332500.1	TaIQD-7A-3	7A	485743582	485746319	TraesCS7D02G341000.1	TaIQD-7D-3	7D	436877993	436881336	0.1496	226.4	1102.6	0.0225	0.183	0.1232	14.0769
TraesCS7B02G244900.1	TaIQD-7B-3	7B	453334625	453337726	TraesCS7D02G341000.1	TaIQD-7D-3	7D	436877993	436881336	0.1632	227	1102	0.0293	0.1763	0.166	13.5615

## Sheet: Table S7
Table S7. Characteristics of IQD gene family in wheat progenitors.
Protein ID	Gene ID	Exon number	Chromosome number	Strand	Start Position (bp)	End Position (bp)	Genome length (bp)	Protein length (aa)	Molecular weight (kDa)	pI	Total number of negatively charged residues(Asp + Glu)	Total number of positively charged residues (Arg + Lys)	Instability index (II)	Aliphatic index	Grand average of hydropathicity (GRAVY)
AET1Gv20158500.1	AET1Gv20158500.1	7	1D	-	48872945	48877566	4621	478	52.2524	10.15	52	79	67.93	70.86	-0.721
AET1Gv20304400.1	AET1Gv20304400.1	4	1D	+	129212163	129215137	2974	454	48.6933	10.53	34	69	63.62	66.23	-0.481
AET1Gv20417900.3	AET1Gv20417900.3	22	1D	-	230095860	230108022	12162	848	96.9275	9.02	103	119	49.44	84.76	-0.452
AET1Gv20455100.8	AET1Gv20455100.8	39	1D	-	253605686	253630483	24797	1400	159.937	8.62	166	180	44.88	83.75	-0.401
AET1Gv20689600.1	AET1Gv20689600.1	5	1D	-	392063174	392065204	2030	528	56.7286	10.53	47	86	74.24	50.83	-0.913
AET1Gv20819600.4	AET1Gv20819600.4	3	1D	-	439735646	439738432	2786	346	37.6829	10.88	27	62	76.04	65	-0.696
AET1Gv20864700.2	AET1Gv20864700.2	7	1D	+	451194250	451199099	4849	579	64.0581	9.69	73	94	51.69	67.13	-0.805
AET1Gv20873700.2	AET1Gv20873700.2	4	1D	+	454062031	454065123	3092	451	49.1118	10.7	41	74	66.6	58.78	-0.761
AET2Gv20338100.1	AET2Gv20338100.1	13	2D	+	115019857	115028582	8725	1026	113.915	5.59	140	112	44.14	73.61	-0.515
AET2Gv20431500.1	AET2Gv20431500.1	22	2D	+	172111840	172121740	9900	774	89.0986	9.3	93	116	40.53	79.75	-0.575
AET2Gv20509100.1	AET2Gv20509100.1	5	2D	-	240036104	240042507	6403	504	57.0386	10.02	50	79	38.12	81.57	-0.431
AET2Gv20642800.2	AET2Gv20642800.2	12	2D	+	354466635	354475364	8729	1022	114.106	5.32	140	108	49.89	76.97	-0.517
AET2Gv20891700.2	AET2Gv20891700.2	4	2D	+	509982178	509984264	2086	457	49.1982	10.56	39	78	73.03	53.63	-0.756
AET2Gv21037000.2	AET2Gv21037000.2	4	2D	-	572315891	572317643	1752	437	47.6388	10.22	43	69	83.54	60.07	-0.655
AET2Gv21084800.4	AET2Gv21084800.4	6	2D	-	588525010	588530239	5229	828	91.2213	4.97	149	101	72.59	63.5	-0.915
AET3Gv20233400.1	AET3Gv20233400.1	5	3D	+	64534907	64537375	2468	435	47.6774	10.56	37	78	49.71	69.89	-0.632
AET3Gv20237200.1	AET3Gv20237200.1	3	3D	+	67026428	67028047	1619	461	49.545	10.21	38	73	64.47	65.23	-0.514
AET3Gv20527200.3	AET3Gv20527200.3	31	3D	-	299373438	299384416	10978	1170	133.478	8.93	149	169	52.54	90.75	-0.398
AET3Gv20603200.2	AET3Gv20603200.2	7	3D	+	353793762	353799411	5649	547	60.6288	9.82	61	90	48.82	75.47	-0.728
AET3Gv20606100.1	AET3Gv20606100.1	51	3D	+	355054582	355079689	25107	2273	258.22	5.74	357	309	47.22	90.1	-0.561
AET3Gv20613100.2	AET3Gv20613100.2	4	3D	+	360003141	360005765	2624	431	47.0736	10.66	41	72	51.02	62.32	-0.742
AET3Gv20660800.2	AET3Gv20660800.2	2	3D	-	390236246	390237545	1299	278	31.1754	11.22	24	53	66.35	64.42	-0.809
AET3Gv20791700.3	AET3Gv20791700.3	6	3D	-	465217743	465222043	4300	499	55.7683	10.27	52	87	65.62	62.06	-0.829
AET3Gv20888700.3	AET3Gv20888700.3	4	3D	-	516028575	516030961	2386	459	50.9894	11.53	41	82	72.54	52.05	-0.927
AET3Gv20963100.1	AET3Gv20963100.1	8	3D	-	548565048	548569763	4715	697	77.7819	5.97	90	78	36.8	81.59	-0.397
AET3Gv21258700.3	AET3Gv21258700.3	5	3D	-	626728252	626732134	3882	495	52.9735	10.14	48	72	67.54	62.08	-0.696
AET4Gv20676900.2	AET4Gv20676900.2	3	4D	-	452794096	452796446	2350	244	26.1308	11.64	16	43	58.78	70.2	-0.548
AET4Gv20735900.1	AET4Gv20735900.1	8	4D	-	479463417	479469272	5855	916	101.387	5.19	121	88	48.96	72.97	-0.505
AET4Gv20778700.1	AET4Gv20778700.1	2	4D	+	493487074	493488776	1702	434	44.6564	11.52	21	62	65.98	70.92	-0.22
AET5Gv20096700.1	AET5Gv20096700.1	9	5D	+	40058128	40064713	6585	429	46.1946	10.09	47	74	48.31	62.26	-0.959
AET5Gv20162000.1	AET5Gv20162000.1	2	5D	-	65384576	65385956	1380	385	41.1551	10.75	33	64	71.18	58.03	-0.694
AET5Gv20411400.6	AET5Gv20411400.6	5	5D	-	269695637	269698625	2988	284	31.2756	10.81	29	53	64.81	73.73	-0.715
AET5Gv20873600.1	AET5Gv20873600.1	7	5D	+	460598283	460604086	5803	438	48.1848	9.72	52	69	50.01	65.8	-0.896
AET5Gv20882300.2	AET5Gv20882300.2	3	5D	-	465496873	465498491	1618	339	36.7696	10.41	23	49	68.39	63.51	-0.542
AET5Gv20901200.2	AET5Gv20901200.2	38	5D	+	472967457	472976910	9453	851	97.2653	9.19	104	121	47.54	89.55	-0.476
AET5Gv21237400.2	AET5Gv21237400.2	35	5D	-	574513690	574526654	12964	1096	125.062	8.86	146	164	47.22	81.12	-0.556
AET6Gv20282800.1	AET6Gv20282800.1	1	6D	+	85358266	85358747	481	71	7.35012	6.56	9	9	54.81	60.56	-0.583
AET6Gv20828600.1	AET6Gv20828600.1	25	6D	+	450114904	450128752	13848	803	92.1448	9.29	99	125	54.67	86.69	-0.451
AET6Gv20954700.1	AET6Gv20954700.1	37	6D	+	482151619	482164936	13317	863	98.6451	8.89	123	138	46.85	86.28	-0.531
AET7Gv20483800.1	AET7Gv20483800.1	38	7D	+	146311147	146324034	12887	842	95.1641	8.95	97	114	42.39	83.54	-0.336
AET7Gv20789200.1	AET7Gv20789200.1	5	7D	+	399178125	399180814	2689	545	59.4271	10.84	50	87	81.51	54.46	-0.798
AET7Gv20849600.2	AET7Gv20849600.2	3	7D	-	437121645	437124546	2901	343	37.9781	11	33	56	56.68	71.57	-0.619
TRIDC1AG008830.2	TRIDC1AG008830.2	5	1A	-	48130070	48134285	4215	480	52.3615	10.15	51	78	67.06	71.17	-0.71
TRIDC1AG017640.1	TRIDC1AG017640.1	3	1A	+	142379763	142381359	1596	472	50.6625	10.54	35	71	64.14	65.97	-0.484
TRIDC1AG024860.2	TRIDC1AG024860.2	15	1A	-	293619241	293626759	7518	780	89.0104	9.02	95	108	48.85	85.4	-0.449
TRIDC1AG025490.2	TRIDC1AG025490.2	39	1A	+	301262673	301288927	26254	1499	170.911	6.97	189	186	45.89	82.51	-0.406
TRIDC1AG043080.1	TRIDC1AG043080.1	4	1A	-	487808862	487809688	826	166	18.6693	10.6	13	30	59.24	60.6	-0.855
TRIDC1AG050530.2	TRIDC1AG050530.2	3	1A	-	530071625	530073312	1687	349	37.9372	10.66	29	61	78.6	65.56	-0.672
TRIDC1AG052610.1	TRIDC1AG052610.1	7	1A	+	539013457	539018210	4753	578	64.0481	9.69	72	92	51.83	67.06	-0.808
TRIDC1BG010820.2	TRIDC1BG010820.2	5	1B	-	68085835	68089877	4042	480	52.3955	10.07	52	77	67.7	68.92	-0.741
TRIDC1BG021520.1	TRIDC1BG021520.1	3	1B	+	185320200	185321816	1616	462	49.8255	10.64	35	72	66.63	64.44	-0.529
TRIDC1BG029930.1	TRIDC1BG029930.1	23	1B	+	326287693	326298571	10878	1194	133.714	8.82	144	159	49.98	81.64	-0.443
TRIDC1BG030570.1	TRIDC1BG030570.1	30	1B	+	333942651	333961352	18701	894	101.886	8.58	106	116	47.32	77.9	-0.404
TRIDC1BG048890.1	TRIDC1BG048890.1	3	1B	-	523450565	523451223	658	127	14.3786	10.43	12	26	56.23	70.79	-0.837
TRIDC1BG057340.2	TRIDC1BG057340.2	3	1B	-	591383837	591385416	1579	351	37.0724	11.46	32	62	71.32	79.46	-0.481
TRIDC1BG060210.1	TRIDC1BG060210.1	7	1B	+	610927257	610932258	5001	579	63.925	9.62	74	94	53.85	68	-0.79
TRIDC2AG020570.1	TRIDC2AG020570.1	12	2A	+	118763250	118771670	8420	857	94.2432	5.21	119	86	39.73	75.13	-0.454
TRIDC2AG026480.1	TRIDC2AG026480.1	22	2A	+	184424158	184434145	9987	774	88.9023	9.33	94	117	39.99	78.99	-0.601
TRIDC2AG029560.2	TRIDC2AG029560.2	19	2A	+	214526359	214533778	7419	982	110.798	9.38	91	125	54.03	98.83	-0.187
TRIDC2AG030810.1	TRIDC2AG030810.1	15	2A	+	258129435	258143773	14338	495	56.0164	10.02	48	77	34.15	82.65	-0.406
TRIDC2AG041070.1	TRIDC2AG041070.1	11	2A	+	472225349	472233675	8326	1047	116.757	5.47	138	110	50.11	79.41	-0.473
TRIDC2AG057940.1	TRIDC2AG057940.1	4	2A	+	648699575	648701692	2117	463	48.8715	11.57	45	80	60.01	81.27	-0.52
TRIDC2AG069530.1	TRIDC2AG069530.1	6	2A	-	717466446	717471706	5260	942	103.139	5.12	162	119	72.7	61.14	-0.917
TRIDC2BG024500.2	TRIDC2BG024500.2	14	2B	+	169243262	169250751	7489	731	80.7436	5.48	103	83	37.79	77.41	-0.458
TRIDC2BG030990.1	TRIDC2BG030990.1	23	2B	+	232430315	232440864	10549	774	89.0485	9.29	94	116	41.05	80.75	-0.575
TRIDC2BG033270.2	TRIDC2BG033270.2	20	2B	+	256332727	256340314	7587	968	109.301	9.1	92	117	50.9	99.45	-0.148
TRIDC2BG035110.3	TRIDC2BG035110.3	13	2B	+	293708884	293720390	11506	892	100.393	9.06	103	118	40.76	78.15	-0.481
TRIDC2BG044040.3	TRIDC2BG044040.3	12	2B	+	425343644	425351047	7403	994	110.664	5.54	133	108	49.04	77.64	-0.52
TRIDC2BG060840.2	TRIDC2BG060840.2	4	2B	+	598554732	598556880	2148	462	49.7698	10.6	39	78	72.2	51.99	-0.773
TRIDC2BG071680.2	TRIDC2BG071680.2	3	2B	-	686961678	686963350	1672	439	47.914	10.08	45	66	87.27	61.57	-0.612
TRIDC2BG075120.1	TRIDC2BG075120.1	6	2B	-	709993042	709998402	5360	930	102.144	5.28	152	116	70.24	63.15	-0.886
TRIDC3AG013020.3	TRIDC3AG013020.3	5	3A	-	65177829	65179986	2157	438	47.9117	10.56	37	78	47.67	70.75	-0.609
TRIDC3AG013280.1	TRIDC3AG013280.1	3	3A	+	69159467	69160849	1382	383	40.6201	10.2	27	58	61.25	66.03	-0.421
TRIDC3AG031220.1	TRIDC3AG031220.1	43	3A	-	380342732	380374433	31701	1505	171.312	8.73	189	206	47.89	88.03	-0.411
TRIDC3AG036340.1	TRIDC3AG036340.1	7	3A	+	462358748	462364280	5532	548	60.6268	9.78	62	90	52.01	76.22	-0.69
TRIDC3AG037260.1	TRIDC3AG037260.1	46	3A	+	474112392	474135869	23477	1158	132.984	5.38	225	185	59.71	89.1	-0.852
TRIDC3AG037650.2	TRIDC3AG037650.2	4	3A	+	478407478	478409580	2102	431	47.0746	10.71	41	71	49.61	62.09	-0.741
TRIDC3AG050730.2	TRIDC3AG050730.2	6	3A	-	596684829	596688832	4003	499	55.7683	10.27	52	87	64.15	61.86	-0.833
TRIDC3AG056770.1	TRIDC3AG056770.1	4	3A	-	641233511	641236025	2514	517	57.3426	11.41	45	89	72.62	54.55	-0.886
TRIDC3AG061340.1	TRIDC3AG061340.1	8	3A	-	670645029	670649601	4572	728	81.2059	5.83	95	80	33.87	83.45	-0.382
TRIDC3BG009230.2	TRIDC3BG009230.2	18	3B	+	46362182	46366849	4667	346	39.6951	10.31	38	63	61.96	97.98	-0.379
TRIDC3BG017470.1	TRIDC3BG017470.1	5	3B	+	105732730	105734896	2166	434	47.6603	10.56	38	78	50.56	70.71	-0.633
TRIDC3BG017740.1	TRIDC3BG017740.1	3	3B	+	111226060	111227683	1623	478	49.8245	10.83	45	69	49.63	80.65	-0.375
TRIDC3BG035770.1	TRIDC3BG035770.1	36	3B	+	384302482	384316201	13719	986	112.775	9.42	117	153	52.79	89.58	-0.432
TRIDC3BG041470.1	TRIDC3BG041470.1	8	3B	+	455745872	455751291	5419	548	60.698	9.84	60	91	48.31	78.18	-0.683
TRIDC3BG041640.1	TRIDC3BG041640.1	44	3B	+	457716051	457740227	24176	1585	180.727	5.96	254	230	49.3	87.91	-0.617
TRIDC3BG042060.2	TRIDC3BG042060.2	4	3B	+	461562037	461564143	2106	430	46.9164	10.65	41	71	50.57	63.37	-0.718
TRIDC3BG057100.1	TRIDC3BG057100.1	6	3B	-	616271742	616276125	4383	499	55.8113	10.27	52	87	65.02	61.86	-0.832
TRIDC3BG063640.1	TRIDC3BG063640.1	4	3B	-	680561606	680564074	2468	517	57.4367	11.41	45	89	75.22	53.23	-0.91
TRIDC3BG069110.1	TRIDC3BG069110.1	8	3B	-	729382415	729386456	4041	706	78.7111	5.92	90	77	37.54	82.62	-0.342
TRIDC4AG003930.1	TRIDC4AG003930.1	4	4A	+	21384243	21385877	1634	455	48.7246	11.25	35	69	65.99	58.31	-0.659
TRIDC4AG056040.1	TRIDC4AG056040.1	13	4A	+	638514359	638522671	8312	1065	119.23	5.63	141	114	52.06	71.83	-0.551
TRIDC4BG047850.1	TRIDC4BG047850.1	4	4B	-	564802295	564803907	1612	452	48.7075	11.16	34	67	67.28	58.25	-0.657
TRIDC4BG052240.1	TRIDC4BG052240.1	13	4B	-	600861717	600870360	8643	1155	128.843	6.3	143	132	57.32	70.46	-0.578
TRIDC4BG055440.1	TRIDC4BG055440.1	3	4B	+	626374698	626375971	1273	275	29.5288	10.9	19	48	62.15	69.71	-0.46
TRIDC5AG004240.1	TRIDC5AG004240.1	7	5A	+	25280013	25286003	5990	434	46.539	10.25	45	76	52.29	60.88	-0.963
TRIDC5AG027050.1	TRIDC5AG027050.1	5	5A	-	346338038	346340704	2666	476	52.8709	10.16	55	79	74.92	65.55	-0.707
TRIDC5AG054470.1	TRIDC5AG054470.1	7	5A	+	566422295	566428284	5989	436	47.7523	9.69	52	68	50.69	67.43	-0.869
TRIDC5AG055240.2	TRIDC5AG055240.2	4	5A	-	570248289	570249909	1620	448	47.6857	10.49	33	65	66.24	62.99	-0.485
TRIDC5AG056480.2	TRIDC5AG056480.2	39	5A	+	579211718	579221369	9651	1449	164.453	8.44	182	192	45.3	85.56	-0.419
TRIDC5AG061620.1	TRIDC5AG061620.1	7	5A	-	606520355	606525051	4696	430	47.7126	10	50	70	60.36	69.28	-0.809
TRIDC5AG071510.1	TRIDC5AG071510.1	3	5A	+	659733213	659734496	1283	278	29.5819	10.96	21	46	67.49	70.83	-0.377
TRIDC5BG004410.1	TRIDC5BG004410.1	7	5B	+	26625722	26631789	6067	443	47.6982	10.02	49	75	48.97	60.47	-0.953
TRIDC5BG028170.2	TRIDC5BG028170.2	4	5B	-	303767079	303769644	2565	482	-	-	51	65	70.21	61.31	-0.556
TRIDC5BG058450.1	TRIDC5BG058450.1	7	5B	+	558454694	558460550	5856	436	48.0046	9.64	53	68	49.57	68.33	-0.856
TRIDC5BG059240.2	TRIDC5BG059240.2	3	5B	-	564660564	564662142	1578	463	49.4979	10.44	33	68	66.93	62.83	-0.502
TRIDC5BG060520.1	TRIDC5BG060520.1	31	5B	+	576894365	576901999	7634	1250	141.973	7.56	168	169	44.85	86.23	-0.447
TRIDC5BG065680.1	TRIDC5BG065680.1	7	5B	-	609951601	609955797	4196	430	47.6716	9.89	52	70	64.91	70.44	-0.817
TRIDC5BG077670.1	TRIDC5BG077670.1	9	5B	-	684813259	684823962	10703	725	80.3886	5.63	95	80	47.18	80.08	-0.388
TRIDC5BG083600.2	TRIDC5BG083600.2	38	5B	+	710092191	710111015	18824	1281	145.559	8.98	156	181	46.02	83.08	-0.433
TRIDC6AG050350.1	TRIDC6AG050350.1	37	6A	+	570146513	570163360	16847	1098	125.482	9.02	137	160	47.3	88.24	-0.385
TRIDC6AG057880.1	TRIDC6AG057880.1	27	6A	+	605606194	605616639	10445	851	97.2544	9.01	121	139	46.97	84.18	-0.558
TRIDC6BG058920.1	TRIDC6BG058920.1	38	6B	+	626561538	626578362	16824	1383	157.2	8.91	166	190	48.71	88.36	-0.365
TRIDC6BG067570.1	TRIDC6BG067570.1	38	6B	+	680307068	680321184	14116	1228	139.896	8.6	163	176	46.05	89	-0.42
TRIDC7AG023560.1	TRIDC7AG023560.1	39	7A	+	143948713	144084707	135994	1538	174.229	9	185	215	44.79	85.51	-0.403
TRIDC7AG044430.1	TRIDC7AG044430.1	5	7A	+	454403364	454405426	2062	550	59.8837	10.67	52	86	80.61	55.02	-0.769
TRIDC7BG013960.8	TRIDC7BG013960.8	41	7B	+	111607647	111908752	301105	1474	-	-	174	208	46	84.99	-0.403
TRIDC7BG035770.1	TRIDC7BG035770.1	5	7B	+	412185676	412187779	2103	551	60.0559	10.72	52	87	81.32	55.44	-0.772
TRITD1Av1G020520.1	TRITD1Av1G020520.1	5	1A	+	43724789	43728011	3222	480	52.3495	10.15	51	78	67.06	70.35	-0.72
TRITD1Av1G057710.1	TRITD1Av1G057710.1	3	1A	+	138090928	138092490	1562	453	48.6653	10.53	34	69	62.83	66.16	-0.474
TRITD1Av1G104720.1	TRITD1Av1G104720.1	4	1A	-	285709207	285710614	1407	360	41.1008	10.11	41	63	54.39	78.33	-0.67
TRITD1Av1G107570.1	TRITD1Av1G107570.1	34	1A	+	293363809	293383555	19746	1423	160.826	8.53	168	180	46.93	78.78	-0.425
TRITD1Av1G178000.1	TRITD1Av1G178000.1	5	1A	-	477597837	477599818	1981	520	56.216	10.54	46	86	71.4	49.1	-0.946
TRITD1Av1G198720.1	TRITD1Av1G198720.1	3	1A	-	522635758	522637445	1687	349	37.9372	10.66	29	61	78.6	65.56	-0.672
TRITD1Av1G203950.1	TRITD1Av1G203950.1	5	1A	+	531335061	531338188	3127	571	63.054	9.71	70	91	51.82	67.71	-0.794
TRITD1Av1G205040.1	TRITD1Av1G205040.1	4	1A	+	534466254	534468946	2692	409	44.7191	10.71	37	68	65.89	61.69	-0.719
TRITD1Bv1G023560.2	TRITD1Bv1G023560.2	5	1B	-	60479234	60482438	3204	478	52.2493	10.11	52	78	66.83	68.79	-0.742
TRITD1Bv1G065410.1	TRITD1Bv1G065410.1	3	1B	+	181527497	181529089	1592	454	48.8434	10.53	34	69	62.74	65.79	-0.485
TRITD1Bv1G107310.6	TRITD1Bv1G107310.6	27	1B	+	319893199	319910552	17353	1071	122.544	8.2	141	146	48.14	79.16	-0.503
TRITD1Bv1G164040.1	TRITD1Bv1G164040.1	5	1B	-	510382949	510384989	2040	524	56.3304	10.63	45	86	68.09	53.03	-0.854
TRITD1Bv1G188290.1	TRITD1Bv1G188290.1	3	1B	-	578206759	578208326	1567	339	37.0801	11.02	28	61	80.59	64.07	-0.743
TRITD1Bv1G195170.2	TRITD1Bv1G195170.2	4	1B	-	597983173	597985891	2718	416	45.4399	10.61	37	69	66.3	62.76	-0.7
TRITD1Bv1G198390.1	TRITD1Bv1G198390.1	8	1B	-	606172016	606176108	4092	620	68.1158	9.37	75	92	54.86	69.95	-0.658
TRITD2Av1G076270.1	TRITD2Av1G076270.1	23	2A	+	179836344	179844203	7859	1086	122.526	9.09	126	149	43.24	87.04	-0.419
TRITD2Av1G088350.1	TRITD2Av1G088350.1	17	2A	+	209357538	209364147	6609	1115	126.379	9.57	103	153	54.89	98.59	-0.183
TRITD2Av1G100450.4	TRITD2Av1G100450.4	12	2A	+	251231574	251246222	14648	891	100.112	9.04	103	118	37.83	78.99	-0.475
TRITD2Av1G169520.1	TRITD2Av1G169520.1	12	2A	+	470544297	470553089	8792	1159	127.677	5.64	144	121	50.35	74.3	-0.443
TRITD2Av1G261710.1	TRITD2Av1G261710.1	4	2A	-	707161597	707163324	1727	434	47.4805	10.08	45	66	84.26	61.59	-0.658
TRITD2Av1G268610.1	TRITD2Av1G268610.1	7	2A	-	721919294	721923987	4693	801	87.5954	4.85	144	92	68.2	64.53	-0.849
TRITD2Bv1G063120.1	TRITD2Bv1G063120.1	13	2B	+	162925652	162933483	7831	1020	113.376	5.76	137	115	44.47	74.31	-0.511
TRITD2Bv1G085010.1	TRITD2Bv1G085010.1	25	2B	+	224926819	224936179	9360	1272	144.36	8.88	167	186	43.4	81.28	-0.556
TRITD2Bv1G093190.1	TRITD2Bv1G093190.1	19	2B	+	248079791	248087805	8014	1395	156.901	9.65	132	199	53.82	94.09	-0.234
TRITD2Bv1G101540.1	TRITD2Bv1G101540.1	12	2B	-	281857170	281868095	10925	815	90.7351	8.74	89	98	43.83	80.98	-0.372
TRITD2Bv1G198520.1	TRITD2Bv1G198520.1	4	2B	+	590998401	591000539	2138	463	49.93	10.55	39	78	73.24	51.45	-0.776
TRITD2Bv1G224420.1	TRITD2Bv1G224420.1	4	2B	-	678477115	678478849	1734	436	47.4885	10.2	43	66	90.09	60.21	-0.633
TRITD2Bv1G232230.1	TRITD2Bv1G232230.1	6	2B	-	702730432	702735265	4833	851	93.4179	5.03	150	104	68.41	63.74	-0.874
TRITD3Av1G032410.1	TRITD3Av1G032410.1	5	3A	-	64954321	64956478	2157	438	47.9538	10.56	37	78	47.67	71.42	-0.599
TRITD3Av1G033580.1	TRITD3Av1G033580.1	2	3A	+	68613544	68614410	866	256	26.9402	11.72	14	46	45.63	85.35	-0.21
TRITD3Av1G133700.1	TRITD3Av1G133700.1	37	3A	-	377144739	377168605	23866	1452	165.068	8.88	179	200	48.71	88.9	-0.384
TRITD3Av1G163170.1	TRITD3Av1G163170.1	6	3A	-	460601605	460606067	4462	550	60.9714	9.82	60	90	51.58	77.18	-0.659
TRITD3Av1G166790.4	TRITD3Av1G166790.4	28	3A	+	469825297	469839870	14573	1204	136.643	7.34	167	167	46.05	87.92	-0.467
TRITD3Av1G168570.1	TRITD3Av1G168570.1	4	3A	+	474158212	474160315	2103	431	47.0746	10.71	41	71	49.61	62.09	-0.741
TRITD3Av1G182660.1	TRITD3Av1G182660.1	4	3A	-	508164828	508168080	3252	280	31.3057	10.46	34	57	65.02	66.71	-0.823
TRITD3Av1G214820.3	TRITD3Av1G214820.3	5	3A	-	591839085	591841715	2630	499	55.7683	10.27	52	87	64.15	61.86	-0.833
TRITD3Av1G232860.1	TRITD3Av1G232860.1	4	3A	-	636860107	636863220	3113	623	69.2133	11.35	50	103	68.5	50.14	-0.906
TRITD3Av1G246380.1	TRITD3Av1G246380.1	8	3A	-	666052820	666056255	3435	698	77.4757	5.94	90	77	33.31	83.55	-0.355
TRITD3Av1G287460.1	TRITD3Av1G287460.1	5	3A	+	746318228	746322123	3895	529	56.3986	10.14	47	71	64.85	65.65	-0.61
TRITD3Bv1G039500.1	TRITD3Bv1G039500.1	5	3B	+	104227692	104230129	2437	526	57.2414	10.82	41	89	56.46	69.89	-0.546
TRITD3Bv1G122250.8	TRITD3Bv1G122250.8	21	3B	+	381984894	381994410	9516	779	88.4085	6.08	100	90	42.95	86.48	-0.329
TRITD3Bv1G144360.1	TRITD3Bv1G144360.1	5	3B	+	449288607	449292301	3694	548	60.4956	9.74	61	87	50.65	77.28	-0.66
TRITD3Bv1G145170.5	TRITD3Bv1G145170.5	51	3B	+	451297333	451321991	24658	2276	258.589	5.74	356	308	47.74	90.07	-0.563
TRITD3Bv1G146610.1	TRITD3Bv1G146610.1	4	3B	+	455159011	455161117	2106	430	46.9164	10.65	41	71	50.57	63.37	-0.718
TRITD3Bv1G161330.1	TRITD3Bv1G161330.1	3	3B	+	496003017	496004869	1852	377	42.1701	11	35	75	60.26	63.58	-0.79
TRITD3Bv1G199450.4	TRITD3Bv1G199450.4	5	3B	-	609207894	609210674	2780	499	55.8113	10.27	52	87	65.02	61.86	-0.832
TRITD3Bv1G221030.1	TRITD3Bv1G221030.1	4	3B	-	673403512	673406550	3038	626	69.4916	11.41	48	103	70.22	49.44	-0.907
TRITD3Bv1G238870.1	TRITD3Bv1G238870.1	4	3B	-	727297543	727298886	1343	291	31.9587	9.76	32	48	38.42	82.2	-0.374
TRITD3Bv1G283190.2	TRITD3Bv1G283190.2	5	3B	-	836216094	836220162	4068	526	56.2411	10.31	48	73	66.41	64.35	-0.671
TRITD4Av1G009400.1	TRITD4Av1G009400.1	2	4A	+	20595918	20596733	815	248	26.2751	11.72	13	41	53.83	73.43	-0.418
TRITD4Av1G206080.2	TRITD4Av1G206080.2	25	4A	+	597690508	597701075	10567	1108	126.229	8.94	140	161	48.02	83.84	-0.471
TRITD4Av1G218330.1	TRITD4Av1G218330.1	4	4A	-	620508405	620509730	1325	291	32.0881	10.01	30	51	32.35	85.88	-0.371
TRITD4Bv1G165200.1	TRITD4Bv1G165200.1	3	4B	-	563187633	563189296	1663	499	53.8857	10.97	36	68	69.24	64.11	-0.503
TRITD4Bv1G176740.1	TRITD4Bv1G176740.1	13	4B	-	599286284	599294337	8053	1066	119.116	5.69	141	117	52.11	71.67	-0.563
TRITD5Av1G012780.1	TRITD5Av1G012780.1	6	5A	+	27209908	27214328	4420	402	43.7909	10.06	46	69	52.61	63.23	-0.972
TRITD5Av1G024910.1	TRITD5Av1G024910.1	2	5A	-	53387416	53388725	1309	402	42.4936	10.94	32	63	69.89	58.81	-0.636
TRITD5Av1G122100.2	TRITD5Av1G122100.2	5	5A	-	342031938	342034568	2630	476	52.8709	10.16	55	79	74.92	65.55	-0.707
TRITD5Av1G199850.1	TRITD5Av1G199850.1	3	5A	-	536849605	536851225	1620	462	49.3737	10.33	36	68	66.69	62.97	-0.513
TRITD5Av1G203340.3	TRITD5Av1G203340.3	25	5A	+	545860098	545865796	5698	985	111.93	8.23	130	135	40.47	85.77	-0.397
TRITD5Av1G240750.1	TRITD5Av1G240750.1	4	5A	+	625741612	625743508	1896	121	13.3423	9.26	16	20	52.67	87.36	-0.36
TRITD5Av1G255420.1	TRITD5Av1G255420.1	2	5A	+	661070487	661072857	2370	752	84.4722	6.49	107	100	60.11	50.56	-1.091
TRITD5Bv1G025330.1	TRITD5Bv1G025330.1	2	5B	+	69222759	69224050	1291	398	42.1292	11.04	33	66	68.63	61.28	-0.617
TRITD5Bv1G100340.1	TRITD5Bv1G100340.1	5	5B	-	294613272	294616246	2974	476	-	-	55	74	72.01	63.11	-0.663
TRITD5Bv1G191620.1	TRITD5Bv1G191620.1	6	5B	+	549600445	549605387	4942	398	43.8041	9.59	48	61	50.29	69.2	-0.819
TRITD5Bv1G194570.1	TRITD5Bv1G194570.1	3	5B	-	556099518	556101096	1578	462	49.4248	10.44	34	68	67.34	62.34	-0.525
TRITD5Bv1G198960.3	TRITD5Bv1G198960.3	29	5B	+	567567874	567574458	6584	1127	128.387	7.76	154	156	42.73	85.61	-0.441
TRITD5Bv1G211920.1	TRITD5Bv1G211920.1	5	5B	-	600687953	600690815	2862	424	46.8949	9.46	50	62	62.32	73.28	-0.676
TRITD5Bv1G241180.1	TRITD5Bv1G241180.1	6	5B	-	673807196	673816486	9290	720	79.7739	5.75	93	80	47.2	79.69	-0.387
TRITD5Bv1G252470.1	TRITD5Bv1G252470.1	36	5B	-	699216157	699240504	24347	1438	163.736	8.41	182	193	43.76	84.32	-0.413
TRITD6Av1G201690.2	TRITD6Av1G201690.2	30	6A	+	565155548	565170342	14794	1233	140.507	9.1	150	179	49.33	86.89	-0.404
TRITD6Av1G219530.3	TRITD6Av1G219530.3	39	6A	+	600457694	600470608	12914	1510	171.284	8.02	201	206	45.84	86.26	-0.415
TRITD6Bv1G196760.2	TRITD6Bv1G196760.2	30	6B	+	617416813	617431657	14844	1233	140.508	9.11	150	179	49.03	86.89	-0.414
TRITD6Bv1G219390.2	TRITD6Bv1G219390.2	39	6B	+	675240408	675253088	12680	1510	171.194	7.78	202	205	44.85	86.78	-0.409
TRITD7Av1G062320.2	TRITD7Av1G062320.2	38	7A	+	143276032	143288117	12085	1530	173.438	9.02	184	215	44.89	85.76	-0.403
TRITD7Av1G176980.1	TRITD7Av1G176980.1	4	7A	+	481275036	481277382	2346	443	48.3019	10.41	47	67	65.93	59.03	-0.73
TRITD7Bv1G032420.1	TRITD7Bv1G032420.1	3	7B	+	90926349	90927972	1623	463	49.9455	10.17	40	74	64.79	64.73	-0.541
TRITD7Bv1G039110.2	TRITD7Bv1G039110.2	38	7B	+	107627104	107643053	15949	1530	173.35	9.03	184	215	44.75	85.31	-0.405
TRITD7Bv1G138920.1	TRITD7Bv1G138920.1	4	7B	-	437088023	437090263	2240	443	48.5163	10.4	46	68	65.85	59.23	-0.757
TuG1812G0100001832.01.P01	TuG1812G0100001832.01.T01	39	Tu1	+	264815780	264847525	31745	1510	172.117	7.2	189	188	46.19	82.17	-0.402
TuG1812G0100002034.01.P01	TuG1812G0100002034.01.T01	23	Tu1	-	300805790	300817591	11801	1194	133.704	8.77	145	159	49.34	81.88	-0.436
TuG1812G0100003289.01.P01	TuG1812G0100003289.01.T01	6	Tu1	-	482795769	482798117	2348	521	56.3702	10.55	46	87	70.77	48.62	-0.957
TuG1812G0100003842.01.P01	TuG1812G0100003842.01.T01	4	Tu1	-	524839817	524841833	2016	348	37.8231	10.66	29	61	77.32	66.03	-0.657
TuG1812G0100003989.01.P01	TuG1812G0100003989.01.T01	7	Tu1	+	532073933	532078627	4694	579	64.2474	9.73	72	94	51.49	67.44	-0.804
TuG1812G0200001724.01.P01	TuG1812G0200001724.01.T01	13	Tu2	+	111915671	111923945	8274	1026	113.843	5.59	139	111	45.21	73.98	-0.507
TuG1812G0200002187.01.P01	TuG1812G0200002187.01.T01	22	Tu2	+	180442313	180452320	10007	1289	146.002	8.95	164	186	43.2	82.11	-0.542
TuG1812G0200002382.01.P01	TuG1812G0200002382.01.T01	14	Tu2	+	251075621	251091641	16020	891	100.169	9.04	104	119	39.7	77.25	-0.51
TuG1812G0200002835.01.P01	TuG1812G0200002835.01.T01	19	Tu2	+	220985424	220993726	8302	1380	155.28	9.74	130	201	55.84	92.72	-0.27
TuG1812G0200003233.01.P01	TuG1812G0200003233.01.T01	13	Tu2	-	463046953	463055089	8136	994	110.697	5.5	132	106	49.99	76.39	-0.501
TuG1812G0200003327.01.P01	TuG1812G0200003327.01.T01	13	Tu2	+	479676081	479684410	8329	994	110.697	5.5	132	106	49.99	76.39	-0.501
TuG1812G0200004524.01.P01	TuG1812G0200004524.01.T01	4	Tu2	+	633614497	633617039	2542	466	49.968	10.6	39	78	70.47	53.65	-0.73
TuG1812G0200005178.01.P01	TuG1812G0200005178.01.T01	3	Tu2	-	689400663	689402828	2165	424	46.2998	12.11	24	93	102.48	55.02	-0.832
TuG1812G0300001181.01.P01	TuG1812G0300001181.01.T01	5	Tu3	+	64607765	64610313	2548	436	47.8236	10.56	37	78	47.87	70.83	-0.623
TuG1812G0300001208.01.P01	TuG1812G0300001208.01.T01	3	Tu3	+	68337196	68339008	1812	467	49.9735	10.2	40	75	65.41	65.05	-0.521
TuG1812G0300002459.01.P01	TuG1812G0300002459.01.T01	39	Tu3	+	382763493	382787745	24252	1529	173.802	8.44	195	205	48.04	87.73	-0.401
TuG1812G0300002884.01.P01	TuG1812G0300002884.01.T01	7	Tu3	-	459854216	459859757	5541	547	60.4475	9.77	62	89	49.77	74.92	-0.744
TuG1812G0300002945.01.P01	TuG1812G0300002945.01.T01	48	Tu3	+	467534540	467557128	22588	1645	187.937	5.73	281	244	54.76	92.5	-0.689
TuG1812G0300002987.01.P01	TuG1812G0300002987.01.T01	4	Tu3	+	472571507	472574042	2535	431	47.0446	10.72	41	72	48.88	62.32	-0.736
TuG1812G0300003226.01.P01	TuG1812G0300003226.01.T01	4	Tu3	-	506812390	506814655	2265	374	41.7666	10.81	36	74	61.48	61.5	-0.794
TuG1812G0300003921.01.P03	TuG1812G0300003921.01.T03	6	Tu3	-	592407755	592413835	6080	499	55.7683	10.27	52	87	64.15	61.86	-0.833
TuG1812G0300005924.01.P01	TuG1812G0300005924.01.T01	5	Tu3	+	746394257	746398708	4451	514	55.0592	10.28	46	72	66.14	66.42	-0.629
TuG1812G0400003185.01.P01	TuG1812G0400003185.01.T01	4	Tu4	+	565010058	565012089	2031	455	48.7115	11.15	35	68	65.75	58.31	-0.647
TuG1812G0500001995.01.P01	TuG1812G0500001995.01.T01	6	Tu5	-	350206913	350210295	3382	473	52.5385	10.11	55	78	75.46	64.1	-0.719
TuG1812G0500004013.01.P01	TuG1812G0500004013.01.T01	7	Tu5	+	537562760	537568641	5881	436	47.7523	9.69	52	68	50.69	67.43	-0.869
TuG1812G0500004061.01.P01	TuG1812G0500004061.01.T01	3	Tu5	-	540821019	540823055	2036	462	49.3156	10.38	35	68	66.69	62.97	-0.506
TuG1812G0500004153.01.P02	TuG1812G0500004153.01.T02	41	Tu5	+	550862335	550879996	17661	940	107.217	9.08	117	134	47.34	88.74	-0.467
TuG1812G0500004473.01.P01	TuG1812G0500004473.01.T01	7	Tu5	-	572711251	572715989	4738	430	47.6846	10	50	70	60.36	68.84	-0.814
TuG1812G0500005582.01.P04	TuG1812G0500005582.01.T04	6	Tu5	+	654204985	654209321	4336	953	105.083	5.08	168	120	63.96	66.9	-0.881
TuG1812G0600003608.01.P01	TuG1812G0600003608.01.T01	38	Tu6	+	529224193	529242571	18378	1497	170.233	8.87	182	206	47.49	88.52	-0.368
TuG1812G0600004193.01.P01	TuG1812G0600004193.01.T01	39	Tu6	+	562535624	562549358	13734	1510	171.303	7.91	202	206	45.9	86.26	-0.415
TuG1812G0700000222.01.P01	TuG1812G0700000222.01.T01	2	Tu7	-	8693090	8693889	799	123	13.923	9.69	10	15	40.08	82.44	-0.41
TuG1812G0700001995.01.P01	TuG1812G0700001995.01.T01	38	Tu7	+	143700071	143713034	12963	1530	173.412	9.02	184	215	44.84	85.44	-0.407
TuG1812G0700003482.01.P01	TuG1812G0700003482.01.T01	4	Tu7	-	450978442	450981050	2608	296	32.81	10.6	31	53	77.43	66.79	-0.659
TuG1812G0700003572.01.P01	TuG1812G0700003572.01.T01	4	Tu7	+	467142688	467145325	2637	409	44.667	10.55	43	62	63.95	60.1	-0.703
TuG1812S0000513400.01.P01	TuG1812S0000513400.01.T01	11	TuUngrouped_contig_4625	-	2895	8691	5796	831	93.4908	6.42	104	97	34.16	81.43	-0.461

## Sheet: Table S8
Table S8. The Ka/Ks ratios for syntenic IQD genes in common wheat and its progenitors.
Gene ID	TaIQDs	Chromosome	Start	End	Gene	Chromosome	Start	End	t	S	N	dN	dS	dN/dS	Mya
TraesCS1A02G166900.1	TaIQD-1A-4	1A	299624485	299644459	TuG1812G0100001832.01.P01	Tu1	264815780	264847525	0.0682	729.3	3029.7	0.0216	0.0276	0.7804	2.12308
TraesCS1A02G162800.1	TaIQD-1A-3	1A	292077984	292090267	TuG1812G0100002034.01.P01	Tu1	300805790	300817591	0.0025	1213.3	2368.7	0.0004	0.0016	0.2627	0.123077
TraesCS1A02G288100.1	TaIQD-1A-5	1A	485337870	485340350	TuG1812G0100003289.01.P01	Tu1	482795769	482798117	0.0356	274.4	1285.6	0.0095	0.0227	0.419	1.74615
TraesCS1A02G341900.1	TaIQD-1A-6	1A	531281089	531283948	TuG1812G0100003842.01.P01	Tu1	524839817	524841833	0.0058	158.4	885.6	0.0023	0	99	0
TraesCS1A02G357500.1	TaIQD-1A-7	1A	540047477	540052240	TuG1812G0100003989.01.P01	Tu1	532073933	532078627	0.0188	509.2	1119.8	0.004	0.0112	0.3577	0.861538
TraesCS2A02G163000.1	TaIQD-2A-1	2A	115413507	115422090	TuG1812G0200001724.01.P01	Tu2	111915671	111923945	0.001	984.8	2093.2	0	0.001	0.001	0.0769231
TraesCS2A02G204700.1	TaIQD-2A-2	2A	182139722	182149614	TuG1812G0200002187.01.P01	Tu2	180442313	180452320	0.0104	1103.5	2685.5	0.003	0.0045	0.6671	0.346154
TraesCS2A02G229400.1	TaIQD-2A-4	2A	258345594	258361280	TuG1812G0200002382.01.P01	Tu2	251075621	251091641	0.0057	793.5	1879.5	0.0016	0.0026	0.635	0.2
TraesCS2A02G283800.1	TaIQD-2A-5	2A	475870112	475878163	TuG1812G0200003233.01.P01	Tu2	463046953	463055089	0.0225	768.6	2213.4	0.007	0.0089	0.7917	0.684615
TraesCS2A02G283800.1	TaIQD-2A-5	2A	475870112	475878163	TuG1812G0200003327.01.P01	Tu2	479676081	479684410	0.0225	768.6	2213.4	0.007	0.0089	0.7917	0.684615
TraesCS3A02G105600.1	TaIQD-3A-1	3A	69504313	69506901	TuG1812G0300001181.01.P01	Tu3	64607765	64610313	0.0093	196.8	1111.2	0.0027	0.0051	0.533	0.392308
TraesCS3A02G108100.1	TaIQD-3A-2	3A	73512378	73514437	TuG1812G0300001208.01.P01	Tu3	68337196	68339008	0.0109	91.8	1309.2	0.0015	0.0335	0.0458	2.57692
TraesCS3A02G209500.1	TaIQD-3A-3	3A	373326940	373351217	TuG1812G0300002459.01.P01	Tu3	382763493	382787745	0.0013	1155.2	3416.8	0.0006	0	99	0
TraesCS3A02G244100.1	TaIQD-3A-4	3A	457460875	457466344	TuG1812G0300002884.01.P01	Tu3	459854216	459859757	0.09	463.3	1177.7	0.0185	0.0592	0.3131	4.55385
TraesCS3A02G251400.1	TaIQD-3A-6	3A	471278391	471280893	TuG1812G0300002987.01.P01	Tu3	472571507	472574042	0.0119	332	961	0.0021	0.0094	0.2225	0.723077
TraesCS3A02G275900.1	TaIQD-3A-7	3A	505523600	505526171	TuG1812G0300003226.01.P01	Tu3	506812390	506814655	0.0054	180.2	941.8	0	0.0111	0.001	0.853846
TraesCS3A02G352500.1	TaIQD-3A-8	3A	600339974	600343781	TuG1812G0300003921.01.P03	Tu3	592407755	592413835	0.0043	407.3	1089.7	0	0.0052	0.001	0.4
TraesCS3A02G538100.1	TaIQD-3A-11	3A	749341062	749345585	TuG1812G0300005924.01.P01	Tu3	746394257	746398708	0.0158	349.8	1192.2	0.0051	0.0058	0.8851	0.446154
TraesCS4A02G028700.1	TaIQD-4A-1	4A	21051778	21053883	TuG1812G0400003185.01.P01	Tu4	565010058	565012089	0	208.3	1156.7	0	0	0.1816	0
TraesCS5A02G163000.1	TaIQD-5A-3	5A	348717683	348721221	TuG1812G0500001995.01.P01	Tu5	350206913	350210295	0.0129	183.1	1235.9	0.0033	0.0113	0.2876	0.869231
TraesCS5A02G373000.1	TaIQD-5A-4	5A	571149994	571155567	TuG1812G0500004013.01.P01	Tu5	537562760	537568641	0.0048	316.2	991.8	0	0.0065	0.001	0.5
TraesCS5A02G377500.1	TaIQD-5A-5	5A	574931819	574934000	TuG1812G0500004061.01.P01	Tu5	540821019	540823055	0.0044	153.3	1232.7	0.0008	0.0068	0.1197	0.523077
TraesCS5A02G386500.1	TaIQD-5A-6	5A	584049428	584062638	TuG1812G0500004153.01.P02	Tu5	550862335	550879996	0.0033	738.8	2081.2	0.0005	0.0028	0.1724	0.215385
TraesCS5A02G425800.1	TaIQD-5A-7	5A	611132861	611137572	TuG1812G0500004473.01.P01	Tu5	572711251	572715989	0.0118	413.9	876.1	0.0035	0.0049	0.7186	0.376923
TraesCS6A02G336500.1	TaIQD-6A-1	6A	570364363	570381142	TuG1812G0600003608.01.P01	Tu6	529224193	529242571	0.0088	1193.9	3297.1	0.0006	0.0094	0.0654	0.723077
TraesCS6A02G390800.1	TaIQD-6A-2	6A	605544576	605558756	TuG1812G0600004193.01.P01	Tu6	562535624	562549358	0.0059	1333.4	2761.6	0.0011	0.0037	0.2991	0.284615
TraesCS7A02G317400.1	TaIQD-7A-2	7A	457568641	457571259	TuG1812G0700003482.01.P01	Tu7	450978442	450981050	0.085	168.6	710.4	0.0216	0.0567	0.3811	4.36154
TraesCS7A02G332500.1	TaIQD-7A-3	7A	485743582	485746319	TuG1812G0700003572.01.P01	Tu7	467142688	467145325	0.0024	177.1	1049.9	0	0.0055	0.001	0.423077
TraesCS1D02G064700.1	TaIQD-1D-1	1D	46181934	46185754	AET1Gv20158500.1	1D	48872945	48877566	0.0192	418.1	1015.9	0.007	0.0048	1.4611	0.369231
TraesCS1D02G123800.1	TaIQD-1D-2	1D	126471856	126474754	AET1Gv20304400.1	1D	129212163	129215137	0	245.1	1116.9	0	0	8.4565	0
TraesCS1D02G159600.1	TaIQD-1D-3	1D	225698478	225710085	AET1Gv20417900.3	1D	230095860	230108022	0.018	619.8	1924.2	0.0054	0.0077	0.7042	0.592308
TraesCS1D02G174000.1	TaIQD-1D-4	1D	247511016	247535158	AET1Gv20455100.8	1D	253605686	253630483	0.0141	869.7	3048.3	0.004	0.0073	0.5461	0.561538
TraesCS1D02G287100.1	TaIQD-1D-5	1D	385615809	385617839	AET1Gv20689600.1	1D	392063174	392065204	0.0038	258.1	1325.9	0.0008	0.0039	0.1969	0.3
TraesCS1D02G344200.1	TaIQD-1D-6	1D	432807534	432809474	AET1Gv20819600.4	1D	439735646	439738432	0.0029	44.9	993.1	0.001	0	99	0
TraesCS1D02G361800.1	TaIQD-1D-7	1D	444361818	444365588	AET1Gv20864700.2	1D	451194250	451199099	0.0089	486.7	1226.3	0.002	0.0055	0.361	0.423077
TraesCS1D02G367300.1	TaIQD-1D-8	1D	447254643	447257768	AET1Gv20873700.2	1D	454062031	454065123	0.0098	278.3	960.7	0.0032	0.0036	0.8698	0.276923
TraesCS2D02G169900.1	TaIQD-2D-1	2D	113911362	113919591	AET2Gv20338100.1	2D	115019857	115028582	0.002	722.9	2355.1	0.0004	0.0015	0.2867	0.115385
TraesCS2D02G211200.1	TaIQD-2D-2	2D	168385532	168392801	AET2Gv20431500.1	2D	172111840	172121740	0.0027	791.6	1530.4	0.0013	0	99	0
TraesCS2D02G237300.1	TaIQD-2D-4	2D	239973005	239987968	AET2Gv20509100.1	2D	240036104	240042507	0.0061	401.2	1110.8	0.0009	0.0052	0.1753	0.4
TraesCS2D02G282800.1	TaIQD-2D-5	2D	355676343	355685067	AET2Gv20642800.2	2D	354466635	354475364	0.0098	682	2384	0.0036	0.0021	1.7231	0.161538
TraesCS2D02G398300.1	TaIQD-2D-6	2D	511437009	511439613	AET2Gv20891700.2	2D	509982178	509984264	0	199.1	1171.9	0	0	0.3798	0
TraesCS2D02G470000.1	TaIQD-2D-7	2D	574631280	574633497	AET2Gv21037000.2	2D	572315891	572317643	0	247.8	1063.2	0	0	0.227	0
TraesCS2D02G492600.1	TaIQD-2D-8	2D	590239205	590244608	AET2Gv21084800.4	2D	588525010	588530239	0.0086	672.9	1811.1	0.0028	0.0031	0.8854	0.238462
TraesCS3D02G107700.1	TaIQD-3D-1	3D	61311367	61314011	AET3Gv20233400.1	3D	64534907	64537375	0	203.1	1101.9	0	0	0.4765	0
TraesCS3D02G109900.1	TaIQD-3D-2	3D	63778901	63780895	AET3Gv20237200.1	3D	67026428	67028047	0.0111	192.3	1190.7	0.0017	0.016	0.1058	1.23077
TraesCS3D02G212400.1	TaIQD-3D-3	3D	285111954	285126400	AET3Gv20527200.3	3D	299373438	299384416	0.0122	735.1	2759.9	0.0039	0.0047	0.8417	0.361538
TraesCS3D02G247300.1	TaIQD-3D-4	3D	346354612	346360377	AET3Gv20603200.2	3D	353793762	353799411	0.0055	401	1240	0.0021	0.0009	2.4749	0.0692308
TraesCS3D02G248700.1	TaIQD-3D-5	3D	347580481	347606524	AET3Gv20606100.1	3D	355054582	355079689	0.0013	2149.4	4669.6	0.0002	0.0009	0.2433	0.0692308
TraesCS3D02G251800.1	TaIQD-3D-6	3D	352612821	352615240	AET3Gv20613100.2	3D	360003141	360005765	0	320.4	972.6	0	0	0.4556	0
TraesCS3D02G275900.1	TaIQD-3D-7	3D	382629319	382632116	AET3Gv20660800.2	3D	390236246	390237545	0.0182	144.2	689.8	0.0044	0.0142	0.3062	1.09231
TraesCS3D02G346500.1	TaIQD-3D-8	3D	457554464	457558725	AET3Gv20791700.3	3D	465217743	465222043	0	369.3	1127.7	0	0	0.3974	0
TraesCS3D02G392900.1	TaIQD-3D-9	3D	508079513	508084009	AET3Gv20888700.3	3D	516028575	516030961	0	186.1	1190.9	0	0	0.5003	0
TraesCS3D02G426700.1	TaIQD-3D-10	3D	539903862	539910357	AET3Gv20963100.1	3D	548565048	548569763	0	498.8	1550.2	0	0	0.4171	0
TraesCS3D02G543500.1	TaIQD-3D-11	3D	613703281	613707523	AET3Gv21258700.3	3D	626728252	626732134	0	322.4	1162.6	0	0	0.467	0
TraesCS4D02G275700.1	TaIQD-4D-1	4D	446651515	446653912	AET4Gv20676900.2	4D	452794096	452796446	0.17	137	595	0.0428	0.1167	0.367	8.97692
TraesCS4D02G304500.1	TaIQD-4D-3	4D	472932312	472941309	AET4Gv20735900.1	4D	479463417	479469272	0	634.7	2113.3	0	0	0.001	0
TraesCS4D02G327500.1	TaIQD-4D-4	4D	486907798	486909464	AET4Gv20778700.1	4D	493487074	493488776	0	328	863	0	0	99	0
TraesCS5D02G037300.1	TaIQD-5D-1	5D	36476089	36482127	AET5Gv20096700.1	5D	40058128	40064713	0.0072	350	925	0	0.0087	0.001	0.669231
TraesCS5D02G168000.1	TaIQD-5D-3	5D	262838385	262842844	AET5Gv20411400.6	5D	269695637	269698625	0.1966	124.5	718.5	0.0505	0.1523	0.3315	11.7154
TraesCS5D02G382500.1	TaIQD-5D-4	5D	452235938	452241297	AET5Gv20873600.1	5D	460598283	460604086	0	308.9	1005.1	0	0	0.3235	0
TraesCS5D02G387500.1	TaIQD-5D-5	5D	457006913	457009165	AET5Gv20882300.2	5D	465496873	465498491	0.0062	49.2	967.8	0.001	0.0225	0.0457	1.73077
TraesCS5D02G396300.1	TaIQD-5D-6	5D	463974952	463984575	AET5Gv20901200.2	5D	472967457	472976910	0.0382	604.4	1948.6	0.0135	0.0102	1.3209	0.784615
TraesCS5D02G558600.1	TaIQD-5D-12	5D	560241672	560255453	AET5Gv21237400.2	5D	574513690	574526654	0.0206	728.1	2559.9	0.0049	0.0136	0.3617	1.04615
TraesCS6D02G316500.1	TaIQD-6D-1	6D	425884451	425901785	AET6Gv20828600.1	6D	450114904	450128752	0.0253	546.8	1862.2	0.0085	0.0083	1.0192	0.638462
TraesCS6D02G377100.1	TaIQD-6D-2	6D	459821952	459835664	AET6Gv20954700.1	6D	482151619	482164936	0.0407	547.3	2041.7	0.0104	0.0252	0.4139	1.93846
TraesCS7D02G190300.1	TaIQD-7D-1	7D	145760302	145773486	AET7Gv20483800.1	7D	146311147	146324034	0.0084	522.1	2003.9	0.0028	0.0028	1.007	0.215385
TraesCS7D02G341000.1	TaIQD-7D-3	7D	436877993	436881336	AET7Gv20849600.2	7D	437121645	437124546	0.1084	164.7	684.3	0.0313	0.0562	0.5575	4.32308
TraesCS1A02G064100.1	TaIQD-1A-1	1A	45793606	45797826	TRIDC1AG008830.2	1A	48130070	48134285	0.0043	362.2	1077.8	0	0.0057	0.001	0.438462
TraesCS1A02G122900.1	TaIQD-1A-2	1A	140960645	140962807	TRIDC1AG017640.1	1A	142379763	142381359	0.0133	199	1163	0.0027	0.0149	0.1794	1.14615
TraesCS1A02G162800.1	TaIQD-1A-3	1A	292077984	292090267	TRIDC1AG024860.2	1A	293619241	293626759	0.0025	811.5	1528.5	0	0.0024	0.001	0.184615
TraesCS1A02G166900.1	TaIQD-1A-4	1A	299624485	299644459	TRIDC1AG025490.2	1A	301262673	301288927	0.0682	728.9	3030.1	0.0216	0.0276	0.7802	2.12308
TraesCS1A02G288100.1	TaIQD-1A-5	1A	485337870	485340350	TRIDC1AG043080.1	1A	487808862	487809688	0.0061	86.3	411.7	0.0024	0	99	0
TraesCS1A02G341900.1	TaIQD-1A-6	1A	531281089	531283948	TRIDC1AG050530.2	1A	530071625	530073312	0.0029	42.9	1004.1	0	0.0232	0.001	1.78462
TraesCS1A02G357500.1	TaIQD-1A-7	1A	540047477	540052240	TRIDC1AG052610.1	1A	539013457	539018210	0.0112	482.1	1146.9	0.0031	0.0052	0.5984	0.4
TraesCS1B02G082100.1	TaIQD-1B-1	1B	65547252	65551108	TRIDC1BG010820.2	1B	68085835	68089877	0.0064	406.9	1033.1	0.002	0.0025	0.7836	0.192308
TraesCS1B02G142100.1	TaIQD-1B-2	1B	190629188	190632300	TRIDC1BG021520.1	1B	185320200	185321816	0.0022	135.6	1217.4	0.0008	0	99	0
TraesCS1B02G183200.1	TaIQD-1B-4	1B	330193821	330218044	TRIDC1BG030570.1	1B	333942651	333961352	0.0345	580.7	2101.3	0.0102	0.0163	0.6232	1.25385
TraesCS1B02G297500.1	TaIQD-1B-5	1B	517901878	517904438	TRIDC1BG048890.1	1B	523450565	523451223	0	62.8	318.2	0	0	87.7846	0
TraesCS1B02G374100.1	TaIQD-1B-7	1B	604548650	604552635	TRIDC1BG060210.1	1B	610927257	610932258	0.0089	551.3	1161.7	0.0033	0.0023	1.4099	0.176923
TraesCS2A02G163000.1	TaIQD-2A-1	2A	115413507	115422090	TRIDC2AG020570.1	2A	118763250	118771670	0	509.2	2061.8	0	0	0.001	0
TraesCS2A02G204700.1	TaIQD-2A-2	2A	182139722	182149614	TRIDC2AG026480.1	2A	184424158	184434145	0.0052	782.4	1539.6	0.0013	0.0025	0.54	0.192308
TraesCS2A02G229400.1	TaIQD-2A-4	2A	258345594	258361280	TRIDC2AG030810.1	2A	258129435	258143773	0.0435	368.6	1116.4	0.0136	0.0172	0.7934	1.32308
TraesCS2A02G283800.1	TaIQD-2A-5	2A	475870112	475878163	TRIDC2AG041070.1	2A	472225349	472233675	0.011	689.2	2376.8	0.0031	0.0056	0.553	0.430769
TraesCS2A02G492300.1	TaIQD-2A-8	2A	724619572	724624982	TRIDC2AG069530.1	2A	717466446	717471706	0	677.5	1905.5	0	0	0.4765	0
TraesCS2B02G188800.1	TaIQD-2B-1	2B	164418775	164427330	TRIDC2BG024500.2	2B	169243262	169250751	0	507.5	1685.5	0	0	0.3582	0
TraesCS2B02G232300.1	TaIQD-2B-2	2B	229853128	229862914	TRIDC2BG030990.1	2B	232430315	232440864	0.0262	653	1669	0.0079	0.0108	0.7362	0.830769
TraesCS2B02G247100.1	TaIQD-2B-3	2B	253261428	253269753	TRIDC2BG033270.2	2B	256332727	256340314	0.0552	642	2262	0.0171	0.0228	0.7532	1.75385
TraesCS2B02G254000.1	TaIQD-2B-4	2B	281872294	281878713	TRIDC2BG035110.3	2B	293708884	293720390	0.0454	473.5	1701.5	0.0127	0.0237	0.5368	1.82308
TraesCS2B02G300800.1	TaIQD-2B-5	2B	423657597	423666571	TRIDC2BG044040.3	2B	425343644	425351047	0.064	647.9	2250.1	0.0185	0.0313	0.5912	2.40769
TraesCS2B02G418900.1	TaIQD-2B-6	2B	600440674	600443169	TRIDC2BG060840.2	2B	598554732	598556880	0.0356	186.7	1193.3	0.0042	0.0607	0.0696	4.66923
TraesCS2B02G492900.1	TaIQD-2B-7	2B	690907263	690909532	TRIDC2BG071680.2	2B	686961678	686963350	0.0785	203.4	1104.6	0.0162	0.0806	0.2004	6.2
TraesCS2B02G520500.1	TaIQD-2B-8	2B	715028282	715033708	TRIDC2BG075120.1	2B	709993042	709998402	0.0263	639	1896	0.0097	0.0061	1.5965	0.469231
TraesCS3A02G105600.1	TaIQD-3A-1	3A	69504313	69506901	TRIDC3AG013020.3	3A	65177829	65179986	0	185.4	1128.6	0	0	0.4946	0
TraesCS3A02G108100.1	TaIQD-3A-2	3A	73512378	73514437	TRIDC3AG013280.1	3A	69159467	69160849	0.0191	90.6	1058.4	0.0019	0.0585	0.0324	4.5
TraesCS3A02G209500.1	TaIQD-3A-3	3A	373326940	373351217	TRIDC3AG031220.1	3A	380342732	380374433	0.03	1063.3	3436.7	0.0088	0.0137	0.6424	1.05385
TraesCS3A02G244100.1	TaIQD-3A-4	3A	457460875	457466344	TRIDC3AG036340.1	3A	462358748	462364280	0.0075	465.5	1178.5	0.0009	0.0066	0.1292	0.507692
TraesCS3A02G248800.1	TaIQD-3A-5	3A	466787089	466811542	TRIDC3AG037260.1	3A	474112392	474135869	0.0515	533.9	2268.1	0.0164	0.0203	0.8104	1.56154
TraesCS3A02G251400.1	TaIQD-3A-6	3A	471278391	471280893	TRIDC3AG037650.2	3A	478407478	478409580	0.0072	334.1	958.9	0	0.0093	0.001	0.715385
TraesCS3A02G352500.1	TaIQD-3A-8	3A	600339974	600343781	TRIDC3AG050730.2	3A	596684829	596688832	0.0043	407.6	1089.4	0	0.0052	0.001	0.4
TraesCS3A02G398900.1	TaIQD-3A-9	3A	645637395	645641256	TRIDC3AG056770.1	3A	641233511	641236025	0.0083	63.3	1487.7	0.0014	0.0357	0.0379	2.74615
TraesCS3A02G433300.1	TaIQD-3A-10	3A	674751244	674755263	TRIDC3AG061340.1	3A	670645029	670649601	0.0281	452.7	1680.3	0.0119	0.0001	99	0.00769231
TraesCS3B02G124000.1	TaIQD-3B-1	3B	97076190	97078793	TRIDC3BG017470.1	3B	105732730	105734896	0.0116	203.8	1098.2	0.0028	0.0098	0.285	0.753846
TraesCS3B02G239700.1	TaIQD-3B-3	3B	378127564	378142259	TRIDC3BG035770.1	3B	384302482	384316201	0	703	2255	0	0	0.3912	0
TraesCS3B02G276000.1	TaIQD-3B-4	3B	445602528	445607754	TRIDC3BG041470.1	3B	455745872	455751291	0.0056	382.1	1261.9	0.0016	0.0028	0.5754	0.215385
TraesCS3B02G277500.1	TaIQD-3B-5	3B	447617742	447644086	TRIDC3BG041640.1	3B	457716051	457740227	0.0096	948.3	3803.7	0.0033	0.0028	1.1924	0.215385
TraesCS3B02G280900.1	TaIQD-3B-6	3B	451530157	451532598	TRIDC3BG042060.2	3B	461562037	461564143	0.0024	379.8	910.2	0	0.0027	0.001	0.207692
TraesCS3B02G385100.1	TaIQD-3B-8	3B	605267059	605271196	TRIDC3BG057100.1	3B	616271742	616276125	0	416.9	1080.1	0	0	0.383	0
TraesCS3B02G431200.1	TaIQD-3B-9	3B	670023177	670026861	TRIDC3BG063640.1	3B	680561606	680564074	0	208.2	1342.8	0	0	0.4756	0
TraesCS3B02G469100.1	TaIQD-3B-10	3B	715886740	715892083	TRIDC3BG069110.1	3B	729382415	729386456	0.0289	472.9	1645.1	0.0094	0.0105	0.8942	0.807692
TraesCS4A02G028700.1	TaIQD-4A-1	4A	21051778	21053883	TRIDC4AG003930.1	4A	21384243	21385877	0.0044	193.8	1171.2	0.0017	0	99	0
TraesCS4A02G407100.1	TaIQD-4A-3	4A	679981642	679990156	TRIDC4AG056040.1	4A	638514359	638522671	0.0067	855.7	2339.3	0.0017	0.0037	0.4685	0.284615
TraesCS4B02G277100.1	TaIQD-4B-1	4B	558725875	558728252	TRIDC4BG047850.1	4B	564802295	564803907	0.0089	168.8	1187.2	0.0025	0.006	0.4183	0.461538
TraesCS4B02G306300.1	TaIQD-4B-3	4B	595277477	595286089	TRIDC4BG052240.1	4B	600861717	600870360	0.0049	782.7	2373.3	0.0008	0.0041	0.2071	0.315385
TraesCS4B02G330700.1	TaIQD-4B-4	4B	621671148	621673434	TRIDC4BG055440.1	4B	626374698	626375971	0.0225	82.9	742.1	0.0054	0.026	0.208	2
TraesCS5A02G029600.2	TaIQD-5A-1	5A	25698618	25704674	TRIDC5AG004240.1	5A	25280013	25286003	0.0119	356.4	933.6	0.0011	0.0115	0.0949	0.884615
TraesCS5A02G163000.1	TaIQD-5A-3	5A	348717683	348721221	TRIDC5AG027050.1	5A	346338038	346340704	0	211.6	1216.4	0	0	0.4359	0
TraesCS5A02G373000.1	TaIQD-5A-4	5A	571149994	571155567	TRIDC5AG054470.1	5A	566422295	566428284	0.0023	460.3	847.7	0	0.0022	0.001	0.169231
TraesCS5A02G377500.1	TaIQD-5A-5	5A	574931819	574934000	TRIDC5AG055240.2	5A	570248289	570249909	0.1093	176.7	1158.3	0.0255	0.108	0.2361	8.30769
TraesCS5A02G386500.1	TaIQD-5A-6	5A	584049428	584062638	TRIDC5AG056480.2	5A	579211718	579221369	0.0162	1001.2	3345.8	0.0044	0.0089	0.4878	0.684615
TraesCS5A02G425800.1	TaIQD-5A-7	5A	611132861	611137572	TRIDC5AG061620.1	5A	606520355	606525051	0.0071	389.1	900.9	0.0023	0.0026	0.8682	0.2
TraesCS5B02G028200.1	TaIQD-5B-1	5B	27294672	27299651	TRIDC5BG004410.1	5B	26625722	26631789	0	321.1	1007.9	0	0	0.001	0
TraesCS5B02G160400.1	TaIQD-5B-3	5B	295380499	295383504	TRIDC5BG028170.2	5B	303767079	303769644	0.0046	199.5	1126.5	0.0018	0	99	0
TraesCS5B02G375000.1	TaIQD-5B-4	5B	552482573	552488375	TRIDC5BG058450.1	5B	558454694	558460550	0.0023	276.5	1031.5	0.001	0	99	0
TraesCS5B02G381100.1	TaIQD-5B-5	5B	558870075	558872417	TRIDC5BG059240.2	5B	564660564	564662142	0.0066	125.7	1260.3	0.0016	0.0082	0.1954	0.630769
TraesCS5B02G391400.1	TaIQD-5B-6	5B	570635498	570645416	TRIDC5BG060520.1	5B	576894365	576901999	0.0072	862.7	2887.3	0.0027	0.0015	1.7671	0.115385
TraesCS5B02G427800.1	TaIQD-5B-7	5B	603883827	603888053	TRIDC5BG065680.1	5B	609951601	609955797	0	345.8	944.2	0	0	0.5126	0
TraesCS5B02G521100.1	TaIQD-5B-9	5B	683109213	683139863	TRIDC5BG077670.1	5B	684813259	684823962	0.0014	661.8	1513.2	0.0007	0	99	0
TraesCS5B02G566200.1	TaIQD-5B-11	5B	710618839	710643857	TRIDC5BG083600.2	5B	710092191	710111015	0.042	785.3	3033.7	0.0127	0.0192	0.6606	1.47692
TraesCS6A02G336500.1	TaIQD-6A-1	6A	570364363	570381142	TRIDC6AG050350.1	6A	570146513	570163360	0.0366	687.1	2600.9	0.0102	0.0198	0.5167	1.52308
TraesCS6A02G390800.1	TaIQD-6A-2	6A	605544576	605558756	TRIDC6AG057880.1	6A	605606194	605616639	0.0047	831.7	1721.3	0.0006	0.0035	0.1691	0.269231
TraesCS6B02G367000.1	TaIQD-6B-1	6B	640960303	640977727	TRIDC6BG058920.1	6B	626561538	626578362	0.0036	1318.1	2830.9	0.0007	0.0022	0.324	0.169231
TraesCS6B02G431400.1	TaIQD-6B-2	6B	699185727	699199314	TRIDC6BG067570.1	6B	680307068	680321184	0.0194	893.4	2790.6	0.0022	0.0199	0.1093	1.53077
TraesCS7A02G317400.1	TaIQD-7A-2	7A	457568641	457571259	TRIDC7AG044430.1	7A	454403364	454405426	0	337.9	1291.1	0	0	0.4654	0
TraesCS7B02G094100.1	TaIQD-7B-1	7B	107915903	107932369	TRIDC7BG013960.8	7B	111607647	111908752	0.0028	1198.9	3112.1	0.001	0.0009	1.1401	0.0692308
TraesCS7B02G218800.1	TaIQD-7B-2	7B	408567032	408569777	TRIDC7BG035770.1	7B	412185676	412187779	0.0019	335.6	1296.4	0.0008	0	99	0
TraesCS1A02G341900.1	TaIQD-1A-6	1A	531281089	531283948	TRITD1Av1G198720.1	1A	522635758	522637445	0.0029	43	1004	0	0.0231	0.001	1.77692
TraesCS1B02G142100.1	TaIQD-1B-2	1B	190629188	190632300	TRITD1Bv1G065410.1	1B	181527497	181529089	0	242	1120	0	0	21.0556	0
TraesCS1B02G374100.1	TaIQD-1B-7	1B	604548650	604552635	TRITD1Bv1G198390.1	1B	606172016	606176108	0.0089	453	1260	0.0032	0.0023	1.3925	0.176923
TraesCS2A02G470100.1	TaIQD-2A-7	2A	712980746	712983088	TRITD2Av1G261710.1	2A	707161597	707163324	0	242.8	1059.2	0	0	0.0673	0
TraesCS3A02G251400.1	TaIQD-3A-6	3A	471278391	471280893	TRITD3Av1G168570.1	3A	474158212	474160315	0.0049	315.7	977.3	0	0.0066	0.001	0.507692
TraesCS3A02G352500.1	TaIQD-3A-8	3A	600339974	600343781	TRITD3Av1G214820.3	3A	591839085	591841715	0	414.3	1082.7	0	0	0.001	0
TraesCS3A02G398900.1	TaIQD-3A-9	3A	645637395	645641256	TRITD3Av1G232860.1	3A	636860107	636863220	0	236.9	1632.1	0	0	0.4071	0
TraesCS3B02G124000.1	TaIQD-3B-1	3B	97076190	97078793	TRITD3Bv1G039500.1	3B	104227692	104230129	0	205.1	1096.9	0	0	0.5013	0
TraesCS3B02G276000.1	TaIQD-3B-4	3B	445602528	445607754	TRITD3Bv1G144360.1	3B	449288607	449292301	0.0335	360.4	1280.6	0.0106	0.0134	0.788	1.03077
TraesCS3B02G280900.1	TaIQD-3B-6	3B	451530157	451532598	TRITD3Bv1G146610.1	3B	455159011	455161117	0	291.6	998.4	0	0	0.3602	0
TraesCS3B02G385100.1	TaIQD-3B-8	3B	605267059	605271196	TRITD3Bv1G199450.4	3B	609207894	609210674	0	418.4	1078.6	0	0	0.5158	0
TraesCS3B02G431200.1	TaIQD-3B-9	3B	670023177	670026861	TRITD3Bv1G221030.1	3B	673403512	673406550	0	299.9	1578.1	0	0	0.0852	0
TraesCS3B02G603500.1	TaIQD-3B-11	3B	822903185	822907861	TRITD3Bv1G283190.2	3B	836216094	836220162	0	356.2	1221.8	0	0	0.0208	0
TraesCS4A02G028700.1	TaIQD-4A-1	4A	21051778	21053883	TRITD4Av1G009400.1	4A	20595918	20596733	0.1674	144.6	599.4	0.0418	0.1138	0.3676	8.75385
TraesCS5A02G163000.1	TaIQD-5A-3	5A	348717683	348721221	TRITD5Av1G122100.2	5A	342031938	342034568	0	212.5	1215.5	0	0	0.4774	0
TraesCS5A02G377500.1	TaIQD-5A-5	5A	574931819	574934000	TRITD5Av1G199850.1	5A	536849605	536851225	0	199.7	1186.3	0	0	0.3565	0
TraesCS5B02G375000.1	TaIQD-5B-4	5B	552482573	552488375	TRITD5Bv1G191620.1	5B	549600445	549605387	0.0076	290	904	0.0027	0.002	1.3799	0.153846
TraesCS5B02G381100.1	TaIQD-5B-5	5B	558870075	558872417	TRITD5Bv1G194570.1	5B	556099518	556101096	0	196.4	1189.6	0	0	0.4858	0
TraesCS5B02G391400.1	TaIQD-5B-6	5B	570635498	570645416	TRITD5Bv1G198960.3	5B	567567874	567574458	0.0462	839.2	2541.8	0.0153	0.0157	0.9702	1.20769
TraesCS6A02G390800.1	TaIQD-6A-2	6A	605544576	605558756	TRITD6Av1G219530.3	6A	600457694	600470608	0.0007	1332.8	2762.2	0	0.0007	0.001	0.0538462
TraesCS7B02G244900.1	TaIQD-7B-3	7B	453334625	453337726	TRITD7Bv1G138920.1	7B	437088023	437090263	0	232.8	1096.2	0	0	0.3999	0
TraesCS6B02G431400.1	TaIQD-6B-2	6B	699185727	699199314	TRITD6Bv1G219390.2	6B	675240408	675253088	0.0014	1031	3499	0.0003	0.001	0.2818	0.0769231
TraesCS2B02G247100.1	TaIQD-2B-3	2B	253261428	253269753	TRITD2Bv1G093190.1	2B	248079791	248087805	0	1060.8	3124.2	0	0	0.3871	0
TraesCS2B02G232300.1	TaIQD-2B-2	2B	229853128	229862914	TRITD2Bv1G085010.1	2B	224926819	224936179	0.0016	1298.1	2517.9	0.0004	0.0008	0.5387	0.0615385
TraesCS5A02G386500.1	TaIQD-5A-6	5A	584049428	584062638	TRITD5Av1G203340.3	5A	545860098	545865796	0.0042	744.5	2207.5	0.0008	0.0031	0.259	0.238462
TraesCS6B02G367000.1	TaIQD-6B-1	6B	640960303	640977727	TRITD6Bv1G196760.2	6B	617416813	617431657	0.0367	730.6	2962.4	0.0109	0.0177	0.6143	1.36154
TraesCS1A02G357500.1	TaIQD-1A-7	1A	540047477	540052240	TRITD1Av1G203950.1	1A	531335061	531338188	0.0473	419.1	1209.9	0.0131	0.0234	0.5621	1.8
TraesCS1B02G183200.1	TaIQD-1B-4	1B	330193821	330218044	TRITD1Bv1G107310.6	1B	319893199	319910552	0.0085	766.3	2443.7	0.0027	0.0032	0.8449	0.246154
TraesCS2A02G283800.1	TaIQD-2A-5	2A	475870112	475878163	TRITD2Av1G169520.1	2A	470544297	470553089	0.0226	707.1	2373.9	0.0081	0.0055	1.4664	0.423077
TraesCS1A02G064100.1	TaIQD-1A-1	1A	45793606	45797826	TRITD1Av1G020520.1	1A	43724789	43728011	0.0064	396.9	1043.1	0.001	0.0051	0.1891	0.392308
TraesCS1A02G166900.1	TaIQD-1A-4	1A	299624485	299644459	TRITD1Av1G107570.1	1A	293363809	293383555	0.0191	704.2	2961.8	0.0066	0.0054	1.215	0.415385
TraesCS7A02G332500.1	TaIQD-7A-3	7A	485743582	485746319	TRITD7Av1G176980.1	7A	481275036	481277382	0.0023	256.5	1072.5	0.0009	0	99	0
TraesCS2A02G229400.1	TaIQD-2A-4	2A	258345594	258361280	TRITD2Av1G100450.4	2A	251231574	251246222	0.0345	546.8	2120.2	0.0103	0.0163	0.6286	1.25385
TraesCS3A02G105600.1	TaIQD-3A-1	3A	69504313	69506901	TRITD3Av1G032410.1	3A	64954321	64956478	0.0069	187.9	1126.1	0.0009	0.0106	0.0851	0.815385
TraesCS1A02G362400.1	TaIQD-1A-8	1A	543060516	543063497	TRITD1Av1G205040.1	1A	534466254	534468946	0.0049	265.2	961.8	0.001	0.0038	0.2747	0.292308
TraesCS6A02G336500.1	TaIQD-6A-1	6A	570364363	570381142	TRITD6Av1G201690.2	6A	565155548	565170342	0.0375	732	2961	0.0112	0.0177	0.6356	1.36154
TraesCS3B02G239700.1	TaIQD-3B-3	3B	378127564	378142259	TRITD3Bv1G122250.8	3B	381984894	381994410	0.0303	463.5	1873.5	0.0088	0.0152	0.5794	1.16923
TraesCS2B02G254000.1	TaIQD-2B-4	2B	281872294	281878713	TRITD2Bv1G101540.1	2B	281857170	281868095	0.0151	593.7	1629.3	0.0043	0.007	0.6245	0.538462
TraesCS1A02G162800.1	TaIQD-1A-3	1A	292077984	292090267	TRITD1Av1G104720.1	1A	285709207	285710614	0.0918	207.2	872.8	0.0302	0.0323	0.9328	2.48462
TraesCS2A02G204700.1	TaIQD-2A-2	2A	182139722	182149614	TRITD2Av1G076270.1	2A	179836344	179844203	0.0865	736.2	2518.8	0.0269	0.0354	0.7623	2.72308
TraesCS1B02G354600.1	TaIQD-1B-6	1B	584324452	584327112	TRITD1Bv1G188290.1	1B	578206759	578208326	0.0059	98.6	918.4	0.0011	0.0101	0.1082	0.776923
TraesCS3A02G209500.1	TaIQD-3A-3	3A	373326940	373351217	TRITD3Av1G133700.1	3A	377144739	377168605	0.0332	1015.8	3325.2	0.0099	0.0148	0.6727	1.13846
TraesCS3B02G469100.1	TaIQD-3B-10	3B	715886740	715892083	TRITD3Bv1G238870.1	3B	727297543	727298886	0.0963	213.4	659.6	0.0289	0.0422	0.6842	3.24615
TraesCS5A02G548000.1	TaIQD-5A-10	5A	702164909	702168278	TRITD5Av1G255420.1	5A	661070487	661072857	0.0108	498.2	1757.8	0.0034	0.0042	0.8026	0.323077
TraesCS1A02G122900.1	TaIQD-1A-2	1A	140960645	140962807	TRITD1Av1G057710.1	1A	138090928	138092490	0.0022	148.7	1210.3	0.0008	0	99	0
TraesCS4B02G277100.1	TaIQD-4B-1	4B	558725875	558728252	TRITD4Bv1G165200.1	4B	563187633	563189296	0.0316	238.3	1117.7	0.0095	0.0155	0.6132	1.19231
TraesCS5B02G427800.1	TaIQD-5B-7	5B	603883827	603888053	TRITD5Bv1G211920.1	5B	600687953	600690815	0.1509	326.4	945.6	0.0481	0.0569	0.8451	4.37692
TraesCS3B02G309600.1	TaIQD-3B-7	3B	498325074	498327684	TRITD3Bv1G161330.1	3B	496003017	496004869	0.008	180.2	950.8	0.0021	0.0056	0.3786	0.430769
TraesCS2B02G188800.1	TaIQD-2B-1	2B	164418775	164427330	TRITD2Bv1G063120.1	2B	162925652	162933483	0.001	977.3	2082.7	0	0.001	0.001	0.0769231
TraesCS5B02G521100.1	TaIQD-5B-9	5B	683109213	683139863	TRITD5Bv1G241180.1	5B	673807196	673816486	0.0014	653.8	1506.2	0	0.0016	0.001	0.123077
TraesCS5A02G055100.1	TaIQD-5A-2	5A	51736382	51738258	TRITD5Av1G024910.1	5A	53387416	53388725	0.0075	165.8	1040.2	0.0029	0	99	0
TraesCS2B02G418900.1	TaIQD-2B-6	2B	600440674	600443169	TRITD2Bv1G198520.1	2B	590998401	591000539	0.0044	211.2	1168.8	0.0017	0	99	0
TraesCS4A02G313500.1	TaIQD-4A-2	4A	604076529	604093392	TRITD4Av1G206080.2	4A	597690508	597701075	0.0443	675.2	2594.8	0.0131	0.0213	0.6135	1.63846
TraesCS5B02G160400.1	TaIQD-5B-3	5B	295380499	295383504	TRITD5Bv1G100340.1	5B	294613272	294616246	0	231.9	1163.1	0	0	0.001	0
TraesCS2B02G492900.1	TaIQD-2B-7	2B	690907263	690909532	TRITD2Bv1G224420.1	2B	678477115	678478849	0.0476	203.2	1104.8	0.0046	0.0771	0.0597	5.93077
TraesCS5A02G029600.2	TaIQD-5A-1	5A	25698618	25704674	TRITD5Av1G012780.1	5A	27209908	27214328	0.138	305.3	900.7	0.0432	0.0543	0.7943	4.17692
TraesCS3A02G244100.1	TaIQD-3A-4	3A	457460875	457466344	TRITD3Av1G163170.1	3A	460601605	460606067	0.0585	395.6	1230.4	0.0202	0.0172	1.1736	1.32308
TraesCS4B02G306300.1	TaIQD-4B-3	4B	595277477	595286089	TRITD4Bv1G176740.1	4B	599286284	599294337	0.002	745.2	2410.8	0.0004	0.0014	0.2886	0.107692
TraesCS1B02G082100.1	TaIQD-1B-1	1B	65547252	65551108	TRITD1Bv1G023560.2	1B	60479234	60482438	0.0599	386.3	1047.7	0.0048	0.0611	0.0792	4.7
TraesCS2B02G520500.1	TaIQD-2B-8	2B	715028282	715033708	TRITD2Bv1G232230.1	2B	702730432	702735265	0.0339	708.4	1811.6	0.0132	0.0065	2.0402	0.5
TraesCS1B02G379600.1	TaIQD-1B-8	1B	612863317	612866299	TRITD1Bv1G195170.2	1B	597983173	597985891	0.0721	266.9	981.1	0.0073	0.0857	0.0847	6.59231
TraesCS5B02G566200.1	TaIQD-5B-11	5B	710618839	710643857	TRITD5Bv1G252470.1	5B	699216157	699240504	0.0014	809.4	3504.6	0.0006	0	11.6319	0
TraesCS1A02G288100.1	TaIQD-1A-5	1A	485337870	485340350	TRITD1Av1G178000.1	1A	477597837	477599818	0.0336	275.9	1284.1	0.0087	0.0226	0.3872	1.73846
TraesCS7B02G094100.1	TaIQD-7B-1	7B	107915903	107932369	TRITD7Bv1G039110.2	7B	107627104	107643053	0.0007	1413.1	3080.9	0.0003	0	99	0
TraesCS3A02G538100.1	TaIQD-3A-11	3A	749341062	749345585	TRITD3Av1G287460.1	3A	746318228	746322123	0.0134	371.7	1209.3	0.005	0.0027	1.8649	0.207692
TraesCS1B02G297500.1	TaIQD-1B-5	1B	517901878	517904438	TRITD1Bv1G164040.1	1B	510382949	510384989	0.0662	277.5	1294.5	0.011	0.0735	0.1501	5.65385
TraesCS3A02G108100.1	TaIQD-3A-2	3A	73512378	73514437	TRITD3Av1G033580.1	3A	68613544	68614410	0.3093	131.3	636.7	0.0802	0.2143	0.3741	16.4846
TraesCS3A02G248800.1	TaIQD-3A-5	3A	466787089	466811542	TRITD3Av1G166790.4	3A	469825297	469839870	0.0299	672.8	2939.2	0.0082	0.0178	0.4595	1.36923
TraesCS3A02G433300.1	TaIQD-3A-10	3A	674751244	674755263	TRITD3Av1G246380.1	3A	666052820	666056255	0.0222	560.5	1491.5	0.009	0.0032	2.7928	0.246154
TraesCS2A02G492300.1	TaIQD-2A-8	2A	724619572	724624982	TRITD2Av1G268610.1	2A	721919294	721923987	0.0293	619.8	1780.2	0.0096	0.0101	0.9566	0.776923
TraesCS5A02G502100.1	TaIQD-5A-8	5A	667123853	667125428	TRITD5Av1G240750.1	5A	625741612	625743508	0.5744	44.4	318.6	0.13	0.6328	0.2054	48.6769
TraesCS3B02G277500.1	TaIQD-3B-5	3B	447617742	447644086	TRITD3Bv1G145170.5	3B	451297333	451321991	0.0004	2149.2	4678.8	0	0.0005	0.001	0.0384615
TraesCS3A02G275900.1	TaIQD-3A-7	3A	505523600	505526171	TRITD3Av1G182660.1	3A	508164828	508168080	0.5092	145.9	688.1	0.1446	0.2882	0.5018	22.1692

## Sheet: Table S9
Table S9. Characteristics of cis-acting regulatory elements in the promoter regions of TaIQD genes.
Type	Element	Sequence	Annotation	Count	TaIQD-1A-1	TaIQD-1A-2	TaIQD-1A-3	TaIQD-1A-4	TaIQD-1A-5	TaIQD-1A-6	TaIQD-1A-7	TaIQD-1A-8	TaIQD-1B-1	TaIQD-1B-2	TaIQD-1B-4	TaIQD-1B-5	TaIQD-1B-6	TaIQD-1B-7	TaIQD-1B-8	TaIQD-1D-1	TaIQD-1D-2	TaIQD-1D-3	TaIQD-1D-4	TaIQD-1D-5	TaIQD-1D-6	TaIQD-1D-7	TaIQD-1D-8	TaIQD-2A-1	TaIQD-2A-2	TaIQD-2A-4	TaIQD-2A-5	TaIQD-2A-7	TaIQD-2A-8	TaIQD-2B-1	TaIQD-2B-2	TaIQD-2B-3	TaIQD-2B-4	TaIQD-2B-5	TaIQD-2B-6	TaIQD-2B-7	TaIQD-2B-8	TaIQD-2D-1	TaIQD-2D-2	TaIQD-2D-3	TaIQD-2D-4	TaIQD-2D-5	TaIQD-2D-6	TaIQD-2D-7	TaIQD-2D-8
Light responsiveness	ACE	ACGTGGA/AAAACGTTTA	cis-acting element involved in light responsiveness	26	0	2	0	4	2	0	2	0	0	0	2	0	0	2	0	0	0	2	0	0	0	0	0	0	0	0	0	0	0	0	0	0	0	0	0	0	0	0	0	0	0	0	0	0	0
	AE-box	AGAAACAA/AGAAACTT	part of a module for light response	31	0	0	2	0	2	0	0	0	0	0	0	2	0	0	0	0	0	0	0	2	0	0	0	0	0	0	0	0	4	0	0	0	2	0	0	2	0	0	0	0	0	0	0	2	0
	ATC-motif	GCCAATCC	part of a conserved DNA module involved in light responsiveness	8	0	0	0	0	0	0	0	0	0	0	0	0	0	0	0	0	0	0	0	0	0	0	0	0	0	0	0	0	0	0	0	0	0	0	0	0	0	2	0	0	0	0	0	0	0
	ATCT-motif	AATCTAATCC	part of a conserved DNA module involved in light responsiveness	9	4	0	0	0	0	4	0	0	0	0	0	0	0	0	0	0	0	4	0	0	0	0	0	0	0	0	0	0	0	0	0	0	0	0	0	0	0	0	0	0	0	0	0	4	0
	Box III	CATTTACACT	protein binding site	2	0	0	0	0	0	0	0	0	0	0	0	0	0	0	0	0	0	0	0	0	0	0	0	0	0	0	0	0	0	0	0	0	0	0	0	0	0	0	0	0	0	0	0	0	0
	GA-motif	AAGGAAGA	part of a light responsive element	4	2	0	0	0	0	0	0	0	0	0	0	0	0	0	0	0	0	0	0	0	0	0	0	0	0	0	0	0	0	0	0	0	0	0	0	0	0	0	0	0	0	0	0	0	0
	Gap-box	AAATGGAGA	light responsiveness	4	0	0	0	0	0	0	0	0	0	0	0	0	0	0	0	0	0	0	0	0	0	0	0	0	0	0	0	0	0	0	0	0	0	0	0	0	0	0	2	0	0	0	0	0	0
	GATA-motif	AAGGATAAGG	Light responsive element	35	2	2	2	0	0	4	0	0	0	0	2	0	2	2	4	2	0	4	0	0	2	0	0	0	0	0	0	2	2	2	0	0	0	0	0	0	0	0	2	0	2	0	0	0	2
	G-box	CACGTT/CACGTC	cis-acting regulatory element involved in light responsiveness	103	0	14	6	8	0	0	2	2	4	6	6	0	0	4	4	0	6	6	0	8	4	0	2	2	6	2	10	2	0	12	8	0	6	8	2	8	4	4	0	0	2	14	0	4	4
	GT1-motif	GGTTAA	light responsive element	47	0	0	2	2	0	2	0	0	2	0	2	4	0	2	0	0	0	0	0	0	0	2	2	0	0	2	0	0	4	0	0	2	0	0	0	0	4	0	6	4	2	0	4	0	0
	I-box	cGATAAGGCG	part of a light responsive element	31	0	0	0	2	0	2	2	0	0	0	0	2	2	2	4	0	0	0	0	0	0	2	0	2	0	0	0	0	2	4	0	0	0	4	2	0	0	2	2	0	0	0	0	0	0
	L-box	TCTCACCAACC	part of a light responsive element	5	0	0	0	0	0	0	0	0	0	0	0	0	2	0	0	0	0	0	0	0	2	0	0	0	0	0	0	0	0	0	0	0	0	0	0	0	0	0	0	0	0	0	0	0	0
	Sp1	CC(G/A)CCC	light responsive element	79	0	4	2	4	8	6	6	2	0	0	0	4	2	6	0	0	0	2	0	4	4	4	6	0	4	2	2	2	2	0	4	0	0	2	0	2	0	0	0	0	4	2	0	2	2
	TCCC-motif	TCTCCCT	part of a light responsive element	38	0	2	0	0	0	2	0	2	2	4	0	0	0	0	0	0	0	0	0	0	0	0	2	0	4	0	0	0	0	2	4	0	0	0	0	0	0	2	0	0	0	0	0	0	0
	TCT-motif	TCTTAC	part of a light responsive element	28	0	0	2	0	0	0	0	0	2	0	0	0	0	0	2	0	0	0	0	0	0	0	0	0	0	4	0	0	0	0	2	0	2	0	0	0	2	0	0	0	2	2	0	0	0
Stress	ARE	TGGTTT	cis-acting regulatory element essential for the anaerobic induction	74	6	0	4	0	2	4	0	2	4	4	4	0	0	0	4	4	2	4	0	0	4	0	2	4	0	0	2	0	6	0	2	0	2	4	6	0	2	2	2	0	0	0	4	2	0
	DRE	TACCGACAT	regulatory element involved in cold- and dehydration-responsiveness	3	0	0	0	0	0	0	0	0	0	0	0	0	0	0	0	0	0	0	0	0	0	0	0	0	0	0	0	0	0	0	0	0	0	0	0	0	0	0	0	0	0	0	0	0	0
	DRE core	GCCGAC	Dehydration-responsive	64	0	0	6	3	6	3	3	3	0	0	0	9	0	3	3	0	0	3	0	9	0	3	0	0	0	0	6	0	0	6	0	0	0	6	0	12	3	0	0	0	3	6	0	3	0
	DRE1	ACCGAGA	Dehydration-responsive element	17	0	0	0	0	0	0	0	0	3	0	0	0	3	0	0	0	0	0	0	0	0	0	0	3	0	0	0	0	0	0	0	0	0	0	0	0	0	3	0	0	0	0	0	0	0
	GC-motif	CCCCCG	Anoxic-speciﬁc inducibility	66	0	0	0	2	6	2	6	4	0	0	0	4	2	2	2	0	4	2	0	2	6	4	4	0	2	0	0	0	2	0	8	0	0	0	0	2	2	4	0	0	0	0	0	0	0
	LTR	CCGAAA	cis-acting element involved in low-temperature responsiveness	53	2	0	2	0	6	0	0	0	0	0	0	6	4	0	2	2	0	0	0	6	0	0	0	0	0	0	0	0	0	0	6	0	0	0	4	2	2	2	0	0	0	2	4	6	2
	MBS	CAACTG	MYB binding site involved in drought-inducibility	50	2	0	0	2	6	0	0	0	0	0	0	4	2	4	0	0	0	0	4	4	4	0	4	0	2	0	0	0	0	0	2	0	0	2	0	2	2	0	0	2	2	0	2	6	0
	STRE	AGGGG	stress response	114	2	2	3	4	7	1	2	1	2	5	7	9	2	5	5	1	4	5	1	8	1	4	5	4	6	2	3	4	3	3	9	0	1	2	2	1	4	2	1	0	2	1	4	6	7
	TC-rich repeats	ATTCTCTAAC	cis-acting element involved in defense and stress responsiveness	27	0	0	0	0	0	2	0	0	2	0	0	0	4	0	0	2	0	0	0	0	2	0	0	0	2	2	0	0	4	2	0	0	0	0	2	0	2	2	0	0	2	0	0	0	0
	W box	TTGACC	cis-acting element involved in salinity, osmolarity and heat responsiveness	57	0	0	2	2	0	0	1	0	0	1	2	0	1	1	1	1	1	1	1	0	1	1	0	1	1	1	0	0	1	0	1	1	0	0	1	0	2	0	0	0	0	1	1	1	0
	WRE3	CCACCT	wounding responsiveness	82	0	0	1	1	1	0	1	4	2	1	0	0	0	1	4	2	1	1	1	2	1	3	1	1	1	0	2	0	0	0	0	1	1	2	0	0	0	2	0	0	1	3	0	0	0
	WUN-motif	AAATTTCCT	wound-responsive element	23	0	0	0	0	0	4	0	2	0	0	2	0	0	0	0	0	0	0	0	0	0	0	0	0	0	0	0	0	0	0	0	0	0	0	0	0	0	0	4	0	0	0	0	0	0
Hormone response	ABRE	TACGTG/CACGTG	cis-acting element involved in the abscisic acid responsiveness	105	4	16	8	12	2	0	10	6	0	12	16	0	2	16	14	2	14	4	0	8	2	6	10	0	2	2	14	2	0	10	2	0	6	16	2	6	6	4	0	0	0	18	0	4	4
	as-1	TGACG	salicylic acid (SA)- and auxin-responsive element	104	0	4	5	11	3	2	1	0	0	1	1	1	2	3	4	0	1	2	1	3	1	1	1	0	2	2	1	3	0	2	2	0	2	5	0	8	1	2	2	0	3	3	1	2	1
	AuxRR-core	GGTCCAT	cis-acting regulatory element involved in auxin responsiveness	19	0	0	0	0	0	0	0	0	2	0	0	0	0	0	0	2	0	0	2	0	0	0	0	0	0	0	2	4	0	0	0	0	0	0	0	4	0	2	0	0	0	0	0	2	0
	CGTCA-motif	CGTCA	cis-acting regulatory element involved in the MeJA-responsiveness	104	0	8	10	22	6	4	2	0	0	2	2	2	4	6	8	0	2	4	2	6	2	2	2	0	4	4	2	6	0	4	4	0	4	10	0	16	2	4	4	0	6	6	2	4	2
	ERE	ATTTCAAA	ethylene-responsive element	19	0	0	2	0	0	0	4	2	0	0	2	0	0	0	0	0	0	2	0	0	0	0	0	0	0	0	0	0	2	0	0	0	0	0	0	0	0	0	0	0	0	0	0	0	0
	GARE-motif	AAACAGA/TCTGTTG	gibberellin-responsive element	22	0	0	0	0	0	0	0	0	4	0	0	0	0	4	0	4	0	4	0	0	0	4	0	0	0	0	0	0	0	0	0	0	4	0	0	0	0	0	0	0	0	0	0	0	0
	P-box	CCTTTTG	gibberellin-responsive element	37	0	6	4	6	0	0	0	0	0	2	2	0	0	2	0	0	4	4	0	0	0	2	0	4	0	0	0	2	0	0	0	0	0	2	2	0	0	2	0	0	0	0	0	0	0
	SARE	TTCGACCATCTT	cis-acting element involved in salicylic acid responsiveness	1	0	0	0	0	0	0	0	0	0	0	0	0	0	0	0	0	0	0	0	0	0	0	0	0	0	0	0	0	0	0	0	0	0	0	0	0	0	0	0	0	0	0	0	0	0
	TATC-box	TATCCCA	cis-acting element involved in gibberellin-responsiveness	12	0	0	0	0	0	2	2	0	0	0	0	0	2	0	0	0	0	0	2	0	2	0	0	0	0	0	0	0	2	0	0	0	0	0	0	0	0	0	0	0	0	0	0	0	0
	TCA-element	GAGAAGAATA	cis-acting element involved in salicylic acid responsiveness	32	0	0	0	0	2	0	0	0	2	0	0	2	4	0	0	4	0	0	2	2	0	2	0	0	0	0	0	0	0	0	2	0	2	2	0	0	0	0	2	0	0	2	0	0	0
	TGA-box	TGACGTAA	part of an auxin-responsive element	1	0	0	0	0	0	0	0	0	0	0	0	0	0	0	0	0	0	0	0	0	0	0	0	0	0	0	0	0	0	0	0	0	0	0	0	0	0	0	0	0	0	0	0	0	0
	TGACG-motif	TGACG	cis-acting regulatory element involved in the MeJA-responsiveness	104	0	8	10	22	6	4	2	0	0	2	2	2	4	6	8	0	2	4	2	6	2	2	2	0	4	4	2	6	0	4	4	0	4	10	0	16	2	4	4	0	6	6	2	4	2
	TGA-element	AACGAC	part of auxin-responsive element	46	2	0	0	0	0	0	0	0	0	4	2	0	0	0	0	2	0	0	0	2	2	0	0	0	2	2	0	0	2	2	0	2	2	0	2	0	0	0	0	0	0	0	0	0	0
[truncated: 80 more columns]

## Sheet: Table S10
Table S10. List of putative miRNAs that targeted to TaIQD genes.
miRNA Accession	Target Accession	Expectation	miRNA start	miRNA end	Target start	Target end	miRNA aligned fragment	Target aligned fragment	Inhibition	Target description
tae-miR9653a-3p	TaIQD-1A-7	0	1	21	3530	3550	UCUUAUAUUAUGGGACGGAGG	CCUCCGUCCCAUAAUAUAAGA	Cleavage	upstream IQD domain
tae-miR9653a-3p	TaIQD-1B-7	0.5	1	21	1460	1480	UCCGUUCCAGAAUAGAUGACC	AGUCAUCUAUUUUGGAACGGA	Cleavage	upstream IQD domain
tae-miR1137b-5p	TaIQD-1B-8	1	1	20	2191	2210	UAGUACAAAGUUGAGUCAUC	GAUGACCCAACUUUGUACUA	Cleavage	upstream IQD domain
tae-miR9773	TaIQD-1D-3	1.5	1	21	3531	3551	UUCUUAUAUUGUGGGACAGAG	CUCCGUCCCAUAAUAUAAGAA	Cleavage	upstream IQD domain
tae-miR9653a-3p	TaIQD-1D-7	1.5	1	21	3573	3593	UAAUAUAAGAACGUUUUUGAC	GUUAAAAACGUUCUUAUAUUU	Cleavage	upstream IQD domain
tae-miR1137b-5p	TaIQD-1D-8	1.5	1	21	3530	3550	UCUAAUAUUAUGGGACGGAGG	CCUCCGUCCCAUAAUAUAAGA	Cleavage	upstream IQD domain
tae-miR1137a	TaIQD-1D-8	2	1	21	1239	1259	UUUGAGACUUUGGCCAUGGCC	UUCCAUGGCCGAAGCCUCAAA	Cleavage	upstream IQD domain
tae-miR1130b-3p	TaIQD-2D-5	2	1	21	1298	1318	UUUGAGACUUUGGCCAUGGCC	UUCCAUGGCCGAAGCCUCAAA	Cleavage	upstream IQD domain
tae-miR1120b-3p	TaIQD-2D-5	2	1	21	1295	1315	UUUGAGACUUUGGCCAUGGCC	UUCCAUGGCCGAAGCCUCAAA	Cleavage	upstream IQD domain
tae-miR1120c-5p	TaIQD-2D-5	2	1	24	3531	3554	ACAUUCUUAUAUUAUGAGACGGAG	CUCCGUCCCAUAAUAUAAGAAUGC	Cleavage	downstream IQD domain
tae-miR1122c-3p	TaIQD-2D-5	2	1	21	2239	2259	UCCGUUCCAGAAUAGAUGACC	AGUCAUCUAUUUUAGAACGGA	Cleavage	upstream IQD domain
tae-miR1120a	TaIQD-2D-5	2.5	1	21	1594	1614	UCCGUUCCAGAAUAGAUGACC	AGUCAUUUAUUUUGAAACGGA	Cleavage	upstream IQD domain
tae-miR9673-5p	TaIQD-4A-3	3	1	20	1546	1565	UAGUACAAAGUUGAGUCAUC	GAUGACCUAACUUUAUACUA	Cleavage	upstream IQD domain
tae-miR1137a	TaIQD-5D-3	3.5	1	24	1196	1219	UUUGUUUUUAUGUUAUUUUGUGAA	UAUAUUAAAGCAUAUAAAAACAAA	Cleavage	upstream IQD domain
tae-miR1137b-5p	TaIQD-5D-3	3.5	1	20	3532	3551	UAAGAAGCAAAUAGCACAUG	GAAGUGGUGUUUGUUUCUUG	Cleavage	upstream IQD domain
tae-miR1128	TaIQD-5D-3	3.5	1	21	2249	2269	UACUACUCCCUCCGUCCGAAA	UUUAGAACGGAGGGAGUAAUA	Cleavage	upstream IQD domain
tae-miR6197-5p	TaIQD-6A-1	3.5	1	21	3885	3905	UCUGUAAACAAAUGUAGGACG	UUUCCUAAAUUUGCUUAUGGA	Cleavage	upstream IQD domain
tae-miR6197-5p	TaIQD-6B-1	3.5	1	21	4105	4125	UCUGUAAACAAAUGUAGGACG	UUUCCUAAAUUUGCUUAUGGA	Cleavage	upstream IQD domain
tae-miR6197-5p	TaIQD-6D-1	3.5	1	21	4099	4119	UCUGUAAACAAAUGUAGGACG	UUUCCUAAAUUUGCUUAUGGA	Cleavage	upstream IQD domain
tae-miR9663-5p	TaIQD-7B-3	3.5	1	21	1446	1466	AAGCGUAGUCGAACGAAUCUG	CUGAUUGGUUUGACCAUGCUU	Cleavage	upstream IQD domain

[truncated: 5 more sheets: Table S11, Table S12, Table S13, Table S14, Table S15]
